# Supplementary material for: Characterizing microbial diversity and metabolic pathways in yak milk and fermented yak milk based on metagenomics: A study from Ganzi Tibetan autonomous prefecture
Source: Food Chem X. 2025 Jan 18;25:102198. doi: 10.1016/j.fochx.2025.102198 (PMC11791328; doi:10.1016/j.fochx.2025.102198)
Supplement: Supplementary material 3 — Microbial results of four groups (at the phylum, genus and species level). [file mmc3.csv]

Table S3 Microbial results of four groups (at the phylum, genus and species level)
Phylum	SC101	SC102	SC103	SC106	SC107	SC108	SC109	SC111	SC112	SC113	SC114	SC115	SC116	SC117	SC118	SC122	SC123	SC43	SC44	SC45	SC46	SC56	SC57	SC80	SC81	SC91	SC92	SC94	SC95	SC99
Euryarchaeota	0	0	0	0	0	0	0	0	0	0	0	0	0.00103	0	0	0	0	0	0	0	0	0	0	0	0	0	0	0	0	0
Acidobacteria	0	0	0	0.05024	0	0	0	0	0	0	0	0	0	0	0	0	0	0	0	0	0	0	0	0	0	0	0	0	0	0
Actinobacteria	0.02248	0.00316	0.65931	1.07674	0.00773	0.00095	0.0121	0.21474	1.55973	0.00467	0.02816	0	0	0.00045	0.03747	0.00669	0	0.25894	0	0.04949	0	0.16237	7.77275	0.58277	0	0.07449	0.02417	0	0	0
Bacteroidetes	0.01044	0	1.48655	1.27441	0	0	0.50837	5.45689	1.93911	0.00276	0.01742	0	0	0	0	0	0	2.6521	0	0.08208	0	0.00345	0.04018	0	0	0.02108	0	0	0	0
Cyanobacteria	0	0	0	0	0	0	0	0	0	0	0	0	0	0	0	0.0031	0	0	0	0	0	0	0	0	0	0	0	0	0	0
Deinococcus_Thermus	0.00664	0.00094	0.02818	0.43705	0.00822	0.00122	0.00452	0.20403	0.68746	0	0	0	0.00021	0.17693	0	0	0.00558	0.48715	0.00162	0	0	0	0.68723	0.07152	0	0.06177	0	0.00092	0	0.00444
Firmicutes	59.16925	99.65977	70.07967	32.90667	94.1723	98.80977	84.54561	6.64597	5.26242	91.61639	0.52638	32.84013	97.75888	99.54769	32.75423	38.99366	98.21203	16.80404	58.01061	10.98035	98.54238	21.68094	28.25559	1.87177	95.71253	16.02834	18.39339	0.69043	99.88636	76.17719
Proteobacteria	40.42651	0.1196	27.7317	60.33554	2.9307	1.1154	11.15899	87.47837	90.28841	4.42822	99.41569	66.62832	1.52923	0.25081	64.17759	26.89392	1.68189	79.42855	41.37306	88.32946	1.38466	72.17989	61.85092	97.19768	4.17352	83.18189	0.07784	99.30865	0.0978	23.79988
Tenericutes	0	0	0	0	0	0	0	0	0.26286	0	0	0	0	0	0	0	0	0	0	0.00168	0	0	0	0	0	0	0	0	0	0
Ascomycota	0.00827	0.21653	0	0	0.41686	0.07267	0	0	0	0.33896	0	0	0.33318	0.02412	0	0	0.04692	0	0.61471	0	0.07296	0	0	0.00076	0.11171	0.63244	0.04749	0	0.01584	0
Viruses_noname	0.3564	0	0.01458	3.91935	2.46419	0	3.77041	0	0	3.609	0.01235	0.53155	0.37747	0	3.03071	34.10262	0.05358	0.36921	0	0.55694	0	5.97336	1.39333	0.2755	0.00223	0	81.45711	0	0	0.01849
Genus	SC101	SC102	SC103	SC106	SC107	SC108	SC109	SC111	SC112	SC113	SC114	SC115	SC116	SC117	SC118	SC122	SC123	SC43	SC44	SC45	SC46	SC56	SC57	SC80	SC81	SC91	SC92	SC94	SC95	SC99
Methanobrevibacter	0	0	0	0	0	0	0	0	0	0	0	0	0.00103	0	0	0	0	0	0	0	0	0	0	0	0	0	0	0	0	0
Granulicella	0	0	0	0.05024	0	0	0	0	0	0	0	0	0	0	0	0	0	0	0	0	0	0	0	0	0	0	0	0	0	0
Brevibacterium	0	0	0	0.12893	0.003	0	0	0	0	0	0	0	0	0	0	0	0	0	0	0	0	0	0.09872	0	0	0.00453	0	0	0	0
Cellulomonas	0	0	0.01622	0	0	0	0	0	0	0	0	0	0	0	0	0	0	0	0	0	0	0	0	0	0	0	0	0	0	0
Corynebacterium	0	0	0.22961	0.20892	0	0	0	0.12547	0.94702	0	0	0	0	0	0	0	0	0	0	0.00673	0	0	0.02616	0	0	0	0	0	0	0
Brachybacterium	0	0	0.04133	0.0342	0	0	0	0	0.15809	0	0	0	0	0	0	0	0	0	0	0	0	0	0.37927	0.00993	0	0	0.00173	0	0	0
Dermabacteraceae_unclassified	0	0.00316	0.0153	0.18645	0.00473	0	0.00718	0	0	0	0.0202	0	0	0	0	0	0	0	0	0	0	0	1.51213	0	0	0	0.00479	0	0	0
Dermatophilaceae_unclassified	0	0	0.09101	0.23639	0	0	0	0.08015	0.17164	0	0	0	0	0	0.03199	0	0	0.11258	0	0.01784	0	0	0	0.09158	0	0	0	0	0	0
Dietzia	0	0	0.04062	0.05898	0	0	0	0	0	0	0	0	0	0	0	0	0	0	0	0	0	0	0	0	0	0	0	0	0	0
Geodermatophilaceae_unclassified	0	0	0.00434	0	0	0	0	0	0	0	0	0	0	0	0	0	0	0	0	0	0	0	0	0	0	0	0	0	0	0
Ornithinimicrobium	0	0	0.00917	0	0	0	0	0	0	0	0	0	0	0	0	0	0	0	0	0	0	0	0	0	0	0	0	0	0	0
Serinicoccus	0	0	0.04453	0	0	0	0	0	0	0	0	0	0	0	0	0	0	0	0	0	0	0	0	0	0	0	0	0	0	0
Agrococcus	0	0	0.02172	0	0	0	0	0	0	0	0	0	0	0	0	0	0	0	0	0	0	0	0	0	0	0	0	0	0	0
Agromyces	0	0	0.01135	0	0	0	0	0	0	0	0	0	0	0	0	0	0	0.00498	0	0	0	0	0	0	0	0	0	0	0	0
Curtobacterium	0	0	0.00351	0	0	0	0	0	0	0	0.00796	0	0	0	0	0	0	0.06721	0	0	0	0	0	0	0	0.06996	0	0	0	0
Leifsonia	0	0	0.03401	0	0	0	0	0	0	0	0	0	0	0	0	0	0	0.00453	0	0.00905	0	0	0	0	0	0	0	0	0	0
Kocuria	0.02248	0	0.01852	0.22286	0	0.00095	0.00492	0.00912	0	0.00212	0	0	0	0.00045	0.00548	0	0	0	0	0.01587	0	0.16026	5.44379	0	0	0	0.01585	0	0	0
Rothia	0	0	0	0	0	0	0	0	0	0	0	0	0	0	0	0	0	0	0	0	0	0.00211	0.28291	0	0	0	0	0	0	0
Rhodococcus	0	0	0	0	0	0	0	0	0	0	0	0	0	0	0	0	0	0.04378	0	0	0	0	0.01615	0	0	0	0	0	0	0
Nocardioides	0	0	0.00282	0	0	0	0	0	0	0	0	0	0	0	0	0	0	0	0	0	0	0	0	0	0	0	0	0	0	0
Propionibacteriaceae_unclassified	0	0	0	0	0	0	0	0	0.09016	0	0	0	0	0	0	0.00669	0	0	0	0	0	0	0	0.31371	0	0	0.00181	0	0	0
Propionibacterium	0	0	0.07524	0	0	0	0	0	0.19282	0.00255	0	0	0	0	0	0	0	0	0	0	0	0	0	0.1015	0	0	0	0	0	0
Bifidobacterium	0	0	0	0	0	0	0	0	0	0	0	0	0	0	0	0	0	0	0	0	0	0	0	0.0542	0	0	0	0	0	0
Gardnerella	0	0	0	0	0	0	0	0	0	0	0	0	0	0	0	0	0	0	0	0	0	0	0.01362	0.01185	0	0	0	0	0	0
Patulibacter	0	0	0	0	0	0	0	0	0	0	0	0	0	0	0	0	0	0.00209	0	0	0	0	0	0	0	0	0	0	0	0
Hymenobacter	0	0	0	0.00264	0	0	0	0	0	0	0	0	0	0	0	0	0	0	0	0	0	0	0	0	0	0	0	0	0	0
Chryseobacterium	0.0035	0	0.00939	0	0	0	0	0.19139	0.79497	0.00276	0	0	0	0	0	0	0	1.73851	0	0	0	0	0.01468	0	0	0	0	0	0	0
Flavobacteriaceae_noname	0	0	1.12048	0.02762	0	0	0	0	0	0	0	0	0	0	0	0	0	0	0	0.01289	0	0	0	0	0	0	0	0	0	0
Myroides	0	0	0	0	0	0	0	0	0	0	0	0	0	0	0	0	0	0.0006	0	0	0	0	0	0	0	0	0	0	0	0
Riemerella	0.00694	0	0.09555	0	0	0	0.50837	0	0	0	0	0	0	0	0	0	0	0.01952	0	0	0	0.00345	0.02549	0	0	0	0	0	0	0
Pedobacter	0	0	0.25197	1.24415	0	0	0	0	0	0	0	0	0	0	0	0	0	0.54416	0	0.06919	0	0	0	0	0	0	0	0	0	0
Sphingobacterium	0	0	0.00916	0	0	0	0	5.2655	1.14414	0	0.01742	0	0	0	0	0	0	0.34931	0	0	0	0	0	0	0	0.02108	0	0	0	0
Microcoleus	0	0	0	0	0	0	0	0	0	0	0	0	0	0	0	0.0031	0	0	0	0	0	0	0	0	0	0	0	0	0	0
Deinococcus	0	0	0.01402	0.43705	0	0	0	0.01852	0.31734	0	0	0	0	0.0056	0	0	0.00209	0.004	0	0	0	0	0	0	0	0	0	0	0	0.00444
Thermus	0.00664	0.00094	0	0	0.00822	0.00122	0.00452	0.18551	0.37013	0	0	0	0.00021	0.17134	0	0	0.00349	0.48315	0.00162	0	0	0	0.68723	0	0	0.06177	0	0.00092	0	0
Anoxybacillus	0	0	0	0	0	0	0	0	0	0	0	0	0	0	0	0	0	0	0	0	0.38885	0	0	0	0	0	0	0	0	0
Bacillus	0	0	0	0	0	0	0	0	0.22589	0	0	0	0	0	0	0	0	0	0	0	0	0	0	0	0	0	0	0	0	0.00145
Exiguobacterium	0.03388	0	0.73487	0	0	0	0	0	0	0	0.01339	0	0	0	0	0	0	0.40136	0	0	0	0	0	0	0	0	0	0	0	0.00687
Macrococcus	4.44885	0	0.04065	0	0	0	0.03715	0.08025	0	0.00448	0.06547	0.00099	0	0	0.03347	0.16689	0.08196	7.59847	0	0.21126	0.05008	5.43299	8.61959	0	0	0	0	0.05123	0	0.03097
Staphylococcus	0.02125	0	0.00765	0.08814	0	0	0	0	0	0	0	0	0	0	0	0	0	0.03335	0	0	0	0	0.02244	0.00329	0	0.0106	0.0001	0	0	0.00033
Carnobacterium	0.22726	0	0	0	0	0	0	0	0	0	0	0	0	0	0	0	0	0	0	0	0	0	0	0	0	0	0	0.36029	0	0
Enterococcus	0.57858	0	0	0.19515	0.01947	0	0.11225	0.67045	0	0.09525	0	0.01325	0.01143	0	0.0011	0.05138	0.00094	0.11258	0	0	0	1.26736	7.08022	0	0	0	0	0	0	0
Lactobacillus	13.01987	69.50474	0.039	3.25572	66.83327	98.28686	0.68934	0	2.21268	64.28393	0.15353	0	8.23187	56.87175	0	0.01892	60.68458	0.02012	4.03717	0.01237	68.57933	0.0011	0.35271	0.63668	88.52679	0	9.62634	0	75.78646	0
Pediococcus	0	0	0	0	0	0	0	0	0	0	0	0	0	0	0	0	0	0	0	0	0	0	0	0	0	0	0.00034	0	0	0
Leuconostoc	11.16764	0	52.43541	8.34516	1.25125	0.04937	4.33259	2.8225	1.0576	0.42251	0.02077	11.90281	0.20346	0.00277	5.46006	5.70756	3.01214	0.66618	0.00023	1.57626	0.01942	0.96559	4.69822	0.20858	0.00383	11.43236	0.00216	0.06092	0	1.32967
Weissella	0	0	0	0	0	0	0	0	0	0	0	0	0	0	0	0	0	0.07667	0	0.01675	0	0	0	0	0	0	0	0	0	0
Lactococcus	14.94019	0	16.82148	21.0225	18.10137	0.08328	79.12092	3.07277	1.28185	22.21278	0.2103	20.92308	0.89581	0.10777	27.2596	33.04429	0.91631	7.75986	0.00027	9.1575	0.17589	14.0139	7.48242	1.01096	0.01948	4.58538	0.0005	0.21798	0	74.8079
Streptococcus	0.66778	30.15504	0.00062	0	7.90928	0	0.25337	0	0.4844	4.59744	0.05513	0	88.41157	42.5654	0	0.00462	33.5161	0.13545	53.97294	0.00621	29.32881	0	0	0.01226	7.16243	0	8.76395	0	24.0999	0
Clostridium	14.06394	0	0	0	0.05767	0.39026	0	0	0	0	0	0	0	0	0	0	0	0	0	0	0	0	0	0	0	0	0	0	0	0
Peptostreptococcaceae_noname	0	0	0	0	0	0	0	0	0	0	0	0	0.00474	0	0	0	0	0	0	0	0	0	0	0	0	0	0	0	0	0
Subdoligranulum	0	0	0	0	0	0	0	0	0	0	0.00778	0	0	0	0	0	0	0	0	0	0	0	0	0	0	0	0	0	0	0
Brevundimonas	0	0	0.11409	0	0	0	0	0	0.45358	0	0	0	0	0	0	0	0	4.35808	0	0	0	0	0	0	0	0	0	0	0	0
Caulobacter	0	0	0	0	0	0	0	0	0	0	0	0	0	0	0	0	0	0.02781	0	0	0	0	0	0	0	0	0	0	0	0
Rhodopseudomonas	0	0	0.00798	0	0	0	0	0	0	0	0	0	0	0	0	0	0	0	0	0.01098	0	0	0	0	0	0	0	0	0	0
Mesorhizobium	0	0	0.01005	0	0	0	0	0	0	0	0	0	0	0	0	0	0	0	0	0	0	0	0	0	0	0	0	0	0	0
Agrobacterium	0	0	0	0	0	0	0	0	0	0	0	0	0	0	0	0	0	0.02593	0	0	0	0	0	0	0	0	0	0	0	0
Paracoccus	0	0	0.18424	0	0	0	0	0	0	0	0	0	0	0	0	0	0	0	0	0	0	0	0	0	0	0	0	0	0	0
Acetobacter	0.52462	0	0	10.57339	2.04307	1.03498	0	0	0	0.05795	0	0	0	0.05529	0	0	0	0.06979	40.34456	0.05689	0.77996	0	0	1.32847	3.79968	0	0	0	0	0
Gluconacetobacter	0	0	0	0.19073	0.00781	0.01354	0	0	0	0	0	0	0	0	0	0	0	0	0.96396	0	0.00608	0	0	0	0.00497	0	0	0	0	0
Gluconobacter	0	0	0	0	0.00032	0	0	0	0	0	0	0	0	0	0	0	0	0	0	0	0	0	0	0	0	0	0	0	0	0
Sphingobium	0	0	0.00333	0	0	0	0	0	0	0	0	0	0	0	0	0	0	0.00245	0	0	0	0	0	0	0	0	0	0	0	0
Sphingopyxis	0	0	0.06144	0	0	0	0	0	0	0	0	0	0	0	0	0	0	0.05672	0	0.00257	0	0	0	0	0	0	0	0	0	0
Alcaligenes	0.04203	0	0	0	0	0	0	0	0	0	0	0	0	0	0	0	0	0	0	0	0	0	0	0	0	0	0	0	0	0
Pusillimonas	0	0	0	0	0	0	0	0	0	0	0	0	0	0	0	0	0	0	0	0	0	0	0.01089	0	0	0	0	0	0	0
Ralstonia	0	0	0	0	0	0	0	0	0	0	0	0	0	0	0	0	0	0.02053	0	0.05405	0	0	0.19594	0.77546	0	0	0	0	0	0.02867
Thiomonas	0	0	0.01512	0	0	0	0	0	0	0	0	0	0	0	0	0	0	0.00863	0	0	0	0	0.04512	0	0	0	0	0	0	0
Comamonas	0	0	0.00558	0	0.00101	0	0	0.07366	0.37855	0	0	0	0	0	0	0	0	0.14961	0	0	0	0	0	0	0	0	0	0	0	0
Delftia	0	0	0	0	0.0013	0.00106	0	0	0	0.00361	0.00165	0	0	0	0	0	0	0.34874	0	0	0	0	0	0	0	0	0	0	0	0
Polaromonas	0	0	0.01227	0	0	0	0	0	0	0	0	0	0	0	0	0	0	0	0	0.00651	0	0	0	0	0	0	0	0	0	0
Variovorax	0	0	0.02011	0	0	0	0	0	0	0	0	0	0	0	0	0	0	0.07845	0	0.03535	0	0	0	0	0	0	0	0	0	0
Verminephrobacter	0	0	0.00699	0	0	0	0	0	0	0	0	0	0	0	0	0	0	0.00437	0	0	0	0	0	0	0	0	0	0	0	0
Janthinobacterium	0.00515	0	0.00334	0	0	0	0	0.0535	0	0	0.00573	0	0	0	0.03614	0	0	1.60166	0	0.05602	0.00172	0	0	0	0	0	0	0.05468	0	0
Massilia	0	0	0.09942	0.55385	0	0	0	0	0	0	0	0	0	0	0	0	0	0.27965	0	0.01109	0	0	0	0	0	0	0	0	0	0
Methylotenera	0	0	0	0	0	0	0	0	0	0	0	0	0	0	0	0	0	0	0	0.00526	0	0	0	0	0	0	0	0	0	0
Neisseria	0	0	0	0	0	0	0	0	0	0	0	0	0	0	0	0	0	0	0	0.00458	0	0	0	0	0	0.00693	0	0	0	0
Methyloversatilis	0.03097	0.01901	0.36738	2.19976	0.0263	0.00263	0.00827	0.14615	5.01746	0.01345	0.16174	0.01728	0.03488	0.01903	0.04983	0.11025	0.02284	0.45457	0.00286	0.33045	0.00736	0	0.77999	42.93989	0.01988	0.33127	0.02054	0.17307	0.01282	0.02837
Aeromonas	0.00879	0	0	0	0	0	0	0	0	0	0	0	0	0	0	0	0.00258	2.16568	0	0	0	0	0.0008	0	0	0	0	0	0	0
Alishewanella	0	0	0	0	0	0	0	0	0	0	0	0	0	0	0	0	0	0	0	0	0	0	0	0.02662	0	0	0	0	0	0
Pseudoalteromonadaceae_unclassified	0	0	0.02652	0.5968	0	0	0	0.07126	0.86666	0	0.06121	0	0.00174	0	0	0.00386	0	0.13958	0	0.25061	0	0	0.56571	0	0	0.2552	0	0	0	0.01671
Citrobacter	0	0	0	0	0	0	0	0	0	0.5462	0	0	0	0	0	0	0	0	0	0	0	0.02772	0	0	0	0	0	0	0	0
Enterobacter	0	0	0	0	0	0	0	0	0	0.00339	0	0	0	0	0	0	0	0.00817	0	0.00958	0	2.71839	0.00349	0	0	0	0	0	0	0.54159
Enterobacteriaceae_noname	0	0	0	0	0	0	0	0	0	0.06637	0	0	0	0	0	0	0	0	0	0	0	0	0	0	0	0	0	0	0	0
Erwinia	0	0	0.00283	0	0	0	0	0	0	0	0	0	0	0	0	0	0	0	0	0	0	0	0	0	0	0	0	0	0	0.00152
Escherichia	0.02468	0	0	0	0.61811	0	0	0	0	0.47121	0.0206	8.71347	0.02181	0.00162	0.4807	0.11219	0.01088	0.14922	0	0.0715	0	0.29434	0	0.01214	0	0	0.00022	0	0	0.02697
Hafnia	0	0	0	0	0	0	0	0	0	0.00387	0	0	0	0	0	0	0	0	0	0	0	0	0	0	0	0	0	0	0	0
Klebsiella	0	0	0	0	0	0.00067	0	0.06664	0.15458	0.94623	0	0.19663	0.00084	0.00205	0.13522	0.04798	0.00083	0.03671	0	0.08802	0	2.69468	0	0	0	0	0	0	0	0
Morganella	0	0	0	0	0	0.00159	0	0	0	0.00058	0	0	0	0	0	0	0	0	0	0	0	0	0	0	0	0	0	0	0	0
Pantoea	0.08193	0	0.47294	0.70725	0.00224	0	0	0.67585	0.30225	0	0.40087	0.01998	0	0	0.00955	0.00493	0	0.01525	0	0	0	0	0.01724	0	0	0.57264	0.00021	0.0852	0	0.02807
Providencia	0.03761	0	0	0	0.00499	0	0	0	0	0.00891	0	0	0	0	0	0	0	0	0	0	0	0	0	0	0	0	0	0	0	0
Rahnella	0.058	0	0	0	0	0	0	0.95453	0.17167	0.00423	0.00937	0	0	0	0.31691	0.24313	0	0	0	0	0	0.37876	0.10171	0	0	0	0	0	0	0.11031
Raoultella	0	0	0	0	0	0.00431	0	0	0	0.70006	0	0.00122	0	0	0.19244	0.0009	0	0.33562	0	0	0	0	0	0	0	0	0	0	0	0
Serratia	0.52351	0	0	0	0	0	0	0	0	0.07428	0.03734	0.00183	0	0	0.02255	0.00369	0	0	0	0	0	0	0	0	0	0	0	0	0	0.03988
Acinetobacter	2.69294	0	8.93382	22.53252	0.01198	0.00106	7.99652	34.30847	4.98931	0.60734	40.44538	57.11799	0.58318	0.05618	38.51363	15.95549	1.27647	22.51842	0	72.04296	0.35623	45.77162	2.02185	0.28778	0.09053	0.41136	0	33.56412	0.00108	4.43452
Enhydrobacter	1.61586	0	0.40715	0	0.00141	0.00406	1.00893	3.03539	23.23724	0.00198	0.00997	0.00616	0	0.00627	0.07467	0.55255	0.01662	0.86964	0	9.91109	0.12006	2.70642	47.45649	0.15573	0	0.49702	0.02928	0.43016	0.00012	3.41632
Moraxella	0	0	0	0	0	0	0	0	0	0	0	0	0	0	0	0	0	0	0	0	0	0	0.01652	0	0	0	0	0	0	0
Psychrobacter	0	0	0.03159	0.00762	0	0	0	0	0	0	0	0	0	0	0	0	0	0	0	0	0	0	0	0	0	0	0	0	0	0
Pseudomonas	34.77062	0.1006	16.89797	22.96738	0.20976	0.05133	2.14528	48.05279	54.59949	0.88565	58.26184	0.55376	0.88679	0.11038	24.34595	9.85894	0.35168	44.22537	0.06169	5.36736	0.11324	17.58796	10.58411	51.6716	0.25846	81.10747	0.02759	65.00143	0.08379	15.12695
Vibrio	0	0	0.00444	0.00624	0	0	0	0	0.11764	0	0	0	0	0	0	0	0	0.01934	0	0.01245	0	0	0.05106	0	0	0	0	0	0	0
Arenimonas	0	0	0	0	0	0	0	0	0	0	0	0	0	0	0	0	0	0	0	0.00214	0	0	0	0	0	0	0	0	0	0
Pseudoxanthomonas	0	0	0.04066	0	0	0	0	0	0	0	0	0	0	0	0	0	0	0	0	0	0	0	0	0	0	0	0	0	0	0
Stenotrophomonas	0.0098	0	0.00244	0	0.0024	0.00016	0	0.04014	0	0.03293	0	0	0	0	0	0	0	1.45051	0	0	0	0	0	0	0	0	0	0	0	0
Xanthomonadaceae_noname	0	0	0	0	0	0	0	0	0	0	0	0	0	0	0	0	0	0.00802	0	0	0	0	0	0	0	0	0	0	0	0
Mycoplasma	0	0	0	0	0	0	0	0	0.26286	0	0	0	0	0	0	0	0	0	0	0.00168	0	0	0	0	0	0	0	0	0	0
Debaryomyces	0	0	0	0	0	0	0	0	0	0	0	0	0.01684	0	0	0	0.00251	0	0	0	0	0	0	0	0	0	0	0	0	0
Debaryomycetaceae_unclassified	0	0.00592	0	0	0.08267	0.01773	0	0	0	0.02889	0	0	0.04304	0.00457	0	0	0.01282	0	0.01278	0	0.01087	0	0	0	0.02597	0	0.0199	0	0.00939	0
Yarrowia	0.00827	0	0	0	0	0	0	0	0	0	0	0	0.00014	0	0	0	0	0	0	0	0.00087	0	0	0	0	0.63244	0	0	0	0
Clavispora	0	0	0	0	0	0	0	0	0	0	0	0	0	0.00096	0	0	0.00659	0	0	0	0.00643	0	0	0	0	0	0	0	0	0
Eremothecium	0	0	0	0	0.04441	0.00399	0	0	0	0.0034	0	0	0.00991	0.00159	0	0	0.00208	0	0	0	0	0	0	0	0.01566	0	0.01078	0	0	0
Kluyveromyces	0	0	0	0	0	0	0	0	0	0.0204	0	0	0	0	0	0	0	0	0	0	0	0	0	0	0	0	0	0	0	0
Naumovozyma	0	0.00497	0	0	0.00636	0	0	0	0	0.00136	0	0	0.00825	0	0	0	0	0	0.01818	0	0.00156	0	0	0	0.00183	0	0.0006	0	0.0004	0
Saccharomyces	0	0.20563	0	0	0.12932	0.05095	0	0	0	0.28492	0	0	0.255	0	0	0	0.01694	0	0.58374	0	0.05324	0	0	0.00076	0.06827	0	1.00E-05	0	0	0
Saccharomycetaceae_unclassified	0	0	0	0	0.15411	0	0	0	0	0	0	0	0	0.017	0	0	0.00598	0	0	0	0	0	0	0	0	0	0.01619	0	0.00605	0
Siphoviridae_noname	0.3564	0	0	3.91935	2.30542	0	3.77041	0	0	3.2978	0	0.53155	0.37747	0	3.03071	34.10262	0.05358	0.36921	0	0	0	5.97336	1.39333	0.1591	0.00223	0	81.4567	0	0	0
Betapapillomavirus	0	0	0	0	0.15877	0	0	0	0	0	0	0	0	0	0	0	0	0	0	0	0	0	0	0	0	0	0	0	0	0
Epsilonpapillomavirus	0	0	0	0	0	0	0	0	0	0	0	0	0	0	0	0	0	0	0	0.55694	0	0	0	0	0	0	0	0	0	0
Gammaretrovirus	0	0	0.01458	0	0	0	0	0	0	0	0.01235	0	0	0	0	0	0	0	0	0	0	0	0	0.03434	0	0	0.00041	0	0	0.01849
Retroviridae_noname	0	0	0	0	0	0	0	0	0	0	0	0	0	0	0	0	0	0	0	0	0	0	0	0.08206	0	0	0	0	0	0
Viruses_noname	0	0	0	0	0	0	0	0	0	0.3112	0	0	0	0	0	0	0	0	0	0	0	0	0	0	0	0	0	0	0	0
Species	SC101	SC102	SC103	SC106	SC107	SC108	SC109	SC111	SC112	SC113	SC114	SC115	SC116	SC117	SC118	SC122	SC123	SC43	SC44	SC45	SC46	SC56	SC57	SC80	SC81	SC91	SC92	SC94	SC95	SC99
Methanobrevibacter_unclassified	0	0	0	0	0	0	0	0	0	0	0	0	0.00103	0	0	0	0	0	0	0	0	0	0	0	0	0	0	0	0	0
Granulicella_unclassified	0	0	0	0.05024	0	0	0	0	0	0	0	0	0	0	0	0	0	0	0	0	0	0	0	0	0	0	0	0	0	0
Brevibacterium_linens	0	0	0	0	0	0	0	0	0	0	0	0	0	0	0	0	0	0	0	0	0	0	0	0	0	0.00453	0	0	0	0
Brevibacterium_unclassified	0	0	0	0.12893	0.003	0	0	0	0	0	0	0	0	0	0	0	0	0	0	0	0	0	0.09872	0	0	0	0	0	0	0
Cellulomonas_unclassified	0	0	0.01622	0	0	0	0	0	0	0	0	0	0	0	0	0	0	0	0	0	0	0	0	0	0	0	0	0	0	0
Corynebacterium_efficiens	0	0	0.22961	0.20892	0	0	0	0.12547	0.94702	0	0	0	0	0	0	0	0	0	0	0.00673	0	0	0	0	0	0	0	0	0	0
Corynebacterium_maris	0	0	0	0	0	0	0	0	0	0	0	0	0	0	0	0	0	0	0	0	0	0	0.02616	0	0	0	0	0	0	0
Brachybacterium_unclassified	0	0	0.04133	0.0342	0	0	0	0	0.15809	0	0	0	0	0	0	0	0	0	0	0	0	0	0.37927	0.00993	0	0	0.00173	0	0	0
Dietzia_unclassified	0	0	0.04062	0.05898	0	0	0	0	0	0	0	0	0	0	0	0	0	0	0	0	0	0	0	0	0	0	0	0	0	0
Ornithinimicrobium_pekingense	0	0	0.00917	0	0	0	0	0	0	0	0	0	0	0	0	0	0	0	0	0	0	0	0	0	0	0	0	0	0	0
Serinicoccus_unclassified	0	0	0.04453	0	0	0	0	0	0	0	0	0	0	0	0	0	0	0	0	0	0	0	0	0	0	0	0	0	0	0
Agrococcus_pavilionensis	0	0	0.02172	0	0	0	0	0	0	0	0	0	0	0	0	0	0	0	0	0	0	0	0	0	0	0	0	0	0	0
Agromyces_unclassified	0	0	0.01135	0	0	0	0	0	0	0	0	0	0	0	0	0	0	0.00498	0	0	0	0	0	0	0	0	0	0	0	0
Curtobacterium_flaccumfaciens	0	0	0	0	0	0	0	0	0	0	0	0	0	0	0	0	0	0.00576	0	0	0	0	0	0	0	0	0	0	0	0
Curtobacterium_unclassified	0	0	0.00351	0	0	0	0	0	0	0	0.00796	0	0	0	0	0	0	0.06145	0	0	0	0	0	0	0	0.06996	0	0	0	0
Leifsonia_unclassified	0	0	0.03401	0	0	0	0	0	0	0	0	0	0	0	0	0	0	0.00453	0	0.00905	0	0	0	0	0	0	0	0	0	0
Kocuria_rhizophila	0.00068	0	0	0	0	0	0.00043	0	0	0.00028	0	0	0	0.00022	0.00317	0	0	0	0	0	0	0.12018	3.26699	0	0	0	0.00798	0	0	0
Kocuria_unclassified	0.02179	0	0.01852	0.22286	0	0.00095	0.00449	0.00912	0	0.00184	0	0	0	0.00023	0.00231	0	0	0	0	0.01587	0	0.04008	2.1768	0	0	0	0.00787	0	0	0
Rothia_unclassified	0	0	0	0	0	0	0	0	0	0	0	0	0	0	0	0	0	0	0	0	0	0.00211	0.28291	0	0	0	0	0	0	0
Rhodococcus_erythropolis	0	0	0	0	0	0	0	0	0	0	0	0	0	0	0	0	0	0.03707	0	0	0	0	0.01615	0	0	0	0	0	0	0
Rhodococcus_qingshengii	0	0	0	0	0	0	0	0	0	0	0	0	0	0	0	0	0	0.00671	0	0	0	0	0	0	0	0	0	0	0	0
Nocardioides_unclassified	0	0	0.00282	0	0	0	0	0	0	0	0	0	0	0	0	0	0	0	0	0	0	0	0	0	0	0	0	0	0	0
Propionibacterium_acnes	0	0	0.07524	0	0	0	0	0	0.19282	0	0	0	0	0	0	0	0	0	0	0	0	0	0	0.1015	0	0	0	0	0	0
Propionibacterium_freudenreichii	0	0	0	0	0	0	0	0	0	0.00255	0	0	0	0	0	0	0	0	0	0	0	0	0	0	0	0	0	0	0	0
Bifidobacterium_breve	0	0	0	0	0	0	0	0	0	0	0	0	0	0	0	0	0	0	0	0	0	0	0	0.0542	0	0	0	0	0	0
Gardnerella_vaginalis	0	0	0	0	0	0	0	0	0	0	0	0	0	0	0	0	0	0	0	0	0	0	0.01362	0.01185	0	0	0	0	0	0
Patulibacter_americanus	0	0	0	0	0	0	0	0	0	0	0	0	0	0	0	0	0	0.00209	0	0	0	0	0	0	0	0	0	0	0	0
Hymenobacter_unclassified	0	0	0	0.00264	0	0	0	0	0	0	0	0	0	0	0	0	0	0	0	0	0	0	0	0	0	0	0	0	0	0
Chryseobacterium_taeanense	0	0	0	0	0	0	0	0	0	0	0	0	0	0	0	0	0	0.01136	0	0	0	0	0	0	0	0	0	0	0	0
Chryseobacterium_unclassified	0.0035	0	0.00939	0	0	0	0	0.19139	0.79497	0.00276	0	0	0	0	0	0	0	1.72715	0	0	0	0	0.01468	0	0	0	0	0	0	0
Flavobacteriaceae_bacterium_3519_10	0	0	1.12048	0.02762	0	0	0	0	0	0	0	0	0	0	0	0	0	0	0	0.01289	0	0	0	0	0	0	0	0	0	0
Myroides_unclassified	0	0	0	0	0	0	0	0	0	0	0	0	0	0	0	0	0	0.0006	0	0	0	0	0	0	0	0	0	0	0	0
Riemerella_unclassified	0.00694	0	0.09555	0	0	0	0.50837	0	0	0	0	0	0	0	0	0	0	0.01952	0	0	0	0.00345	0.02549	0	0	0	0	0	0	0
Pedobacter_unclassified	0	0	0.25197	1.24415	0	0	0	0	0	0	0	0	0	0	0	0	0	0.54416	0	0.06919	0	0	0	0	0	0	0	0	0	0
Sphingobacterium_unclassified	0	0	0.00916	0	0	0	0	5.2655	1.14414	0	0.01742	0	0	0	0	0	0	0.34931	0	0	0	0	0	0	0	0.02108	0	0	0	0
Microcoleus_unclassified	0	0	0	0	0	0	0	0	0	0	0	0	0	0	0	0.0031	0	0	0	0	0	0	0	0	0	0	0	0	0	0
Deinococcus_unclassified	0	0	0.01402	0.43705	0	0	0	0.01852	0.31734	0	0	0	0	0.0056	0	0	0.00209	0.004	0	0	0	0	0	0	0	0	0	0	0	0.00444
Thermus_igniterrae	0	0	0	0	0	0	0	0	0	0	0	0	0	0.00209	0	0	0	0	0	0	0	0	0.00221	0	0	0	0	0	0	0
Thermus_scotoductus	0	0	0	0	0	0	0	0	0	0	0	0	0	0	0	0	0	0	0	0	0	0	0.00375	0	0	0	0	0	0	0
Thermus_thermophilus	0	0	0	0	0.00543	0	0	0.08134	0.11115	0	0	0	0	0.01704	0	0	8.00E-05	0.05155	0	0	0	0	0.01703	0	0	0.01434	0	0	0	0
Thermus_unclassified	0.00664	0.00094	0	0	0.00279	0.00122	0.00452	0.10417	0.25897	0	0	0	0.00021	0.1522	0	0	0.00341	0.4316	0.00162	0	0	0	0.66424	0	0	0.04743	0	0.00092	0	0
Anoxybacillus_flavithermus	0	0	0	0	0	0	0	0	0	0	0	0	0	0	0	0	0	0	0	0	0.1565	0	0	0	0	0	0	0	0	0
Anoxybacillus_unclassified	0	0	0	0	0	0	0	0	0	0	0	0	0	0	0	0	0	0	0	0	0.23234	0	0	0	0	0	0	0	0	0
Bacillus_cereus_thuringiensis	0	0	0	0	0	0	0	0	0.22589	0	0	0	0	0	0	0	0	0	0	0	0	0	0	0	0	0	0	0	0	0.00145
Exiguobacterium_antarcticum	0	0	0.00616	0	0	0	0	0	0	0	0	0	0	0	0	0	0	0.03682	0	0	0	0	0	0	0	0	0	0	0	0
Exiguobacterium_sibiricum	0.00252	0	0.30833	0	0	0	0	0	0	0	0.00606	0	0	0	0	0	0	0.05115	0	0	0	0	0	0	0	0	0	0	0	0.00653
Exiguobacterium_unclassified	0.03136	0	0.42038	0	0	0	0	0	0	0	0.00733	0	0	0	0	0	0	0.31339	0	0	0	0	0	0	0	0	0	0	0	0.00034
Macrococcus_caseolyticus	4.44885	0	0.04065	0	0	0	0.03715	0.08025	0	0.00448	0.06547	0.00099	0	0	0.03347	0.16689	0.08196	7.59847	0	0.21126	0.05008	5.43299	8.61959	0	0	0	0	0.05123	0	0.03097
Staphylococcus_epidermidis	0	0	0	0	0	0	0	0	0	0	0	0	0	0	0	0	0	0	0	0	0	0	0	0.00329	0	0	0	0	0	0
Staphylococcus_equorum	0	0	0	0	0	0	0	0	0	0	0	0	0	0	0	0	0	0	0	0	0	0	0.02244	0	0	0	0	0	0	0
Staphylococcus_vitulinus	0.02125	0	0.00765	0.08814	0	0	0	0	0	0	0	0	0	0	0	0	0	0.03335	0	0	0	0	0	0	0	0.0106	0.0001	0	0	0.00033
Carnobacterium_maltaromaticum	0.22726	0	0	0	0	0	0	0	0	0	0	0	0	0	0	0	0	0	0	0	0	0	0	0	0	0	0	0.36029	0	0
Enterococcus_durans	0.1463	0	0	0.19515	0.01717	0	0.04883	0.67045	0	0.01398	0	0.01325	0.01143	0	0.0011	0.05138	0.00094	0.02154	0	0	0	1.26736	7.08022	0	0	0	0	0	0	0
Enterococcus_faecalis	0.07983	0	0	0	0.00229	0	0.06342	0	0	0.04975	0	0	0	0	0	0	0	0.09104	0	0	0	0	0	0	0	0	0	0	0	0
Enterococcus_faecium	0.35245	0	0	0	0	0	0	0	0	0	0	0	0	0	0	0	0	0	0	0	0	0	0	0	0	0	0	0	0	0
Enterococcus_malodoratus	0	0	0	0	0	0	0	0	0	0.03152	0	0	0	0	0	0	0	0	0	0	0	0	0	0	0	0	0	0	0	0
Lactobacillus_animalis	0	0	0	0	0	0	0	0	0	0	0	0	0	0	0	0	0	0	0	0	0	0	0	0.00552	0	0	0	0	0	0
Lactobacillus_brevis	2.77732	0	0	0	0	0.00031	0	0	0	0	0	0	0	0	0	0	0	0	0	0	0	0	0	0	0	0	0	0	0	0
Lactobacillus_buchneri	0	0	0	0	0.00222	0.00154	0	0	0	0	0	0	0	0	0	0	0	0	0	0	0	0	0	0	0	0	0.00032	0	0	0
Lactobacillus_casei_paracasei	9.0434	0	0	3.25572	0.02276	0.00846	0	0	0	0.05455	0	0	0	0	0	0	0	0	0	0	0	0.0011	0.35271	0.10724	0	0	0.00036	0	0	0
Lactobacillus_delbrueckii	0.03269	69.48922	0.039	0	0	0	0.68934	0	2.17555	54.42898	0.15067	0	8.23187	56.87175	0	0.00682	60.65261	0.02012	3.90321	0.01237	68.57933	0	0	0.11824	79.72808	0	8.49172	0	73.85231	0
Lactobacillus_fermentum	0	0	0	0	0	0	0	0	0	0.00161	0	0	0	0	0	0	0	0	0	0	0	0	0	0	0	0	0	0	0	0
Lactobacillus_helveticus	0.14545	0.01552	0	0	66.42755	98.26945	0	0	0.03714	9.79806	0.00286	0	0	0	0	0.01209	0.03091	0	0.13396	0	0	0	0	0.39681	8.64296	0	1.13379	0	1.93415	0
Lactobacillus_kefiranofaciens	0	0	0	0	0	0.00377	0	0	0	0	0	0	0	0	0	0	0	0	0	0	0	0	0	0	0	0	0	0	0	0
Lactobacillus_otakiensis	0.46841	0	0	0	0	0	0	0	0	0	0	0	0	0	0	0	0	0	0	0	0	0	0	0	0	0	0	0	0	0
Lactobacillus_plantarum	0.55261	0	0	0	0.38073	0.00332	0	0	0	0.00073	0	0	0	0	0	0	0.00106	0	0	0	0	0	0	0.00887	0	0	0.00014	0	0	0
Lactobacillus_reuteri	0	0	0	0	0	0	0	0	0	0	0	0	0	0	0	0	0	0	0	0	0	0	0	0	0.15575	0	0	0	0	0
Pediococcus_pentosaceus	0	0	0	0	0	0	0	0	0	0	0	0	0	0	0	0	0	0	0	0	0	0	0	0	0	0	0.00034	0	0	0
Leuconostoc_citreum	0	0	0	0	0	0	0.00161	0	0	0.04645	0.01491	0	0	0	0	0	0	0.29765	0	0	0	0	0	0	0	0	0	0	0	0
Leuconostoc_lactis	5.49595	0	41.28968	1.74327	0.05262	0	3.09037	0.4889	0	0.05816	0.00586	8.66748	0.1783	0.00277	4.60413	4.9659	3.00096	0.03825	0	1.56367	0.01164	0.95118	4.55284	0.02141	0.00383	0.32398	0	0.06092	0	0.37837
Leuconostoc_mesenteroides	1.81639	0	11.14573	5.52271	0.82599	0.04937	1.24061	0.98187	0.59664	0.30114	0	3.2174	0.02516	0	0.82638	0.74165	0.01118	0.06382	0	0.0126	0.00155	0.01441	0.14538	0.18716	0	11.10678	0.00216	0	0	0.9513
Leuconostoc_pseudomesenteroides	3.85531	0	0	1.07918	0.37263	0	0	1.35174	0.46096	0.01676	0	0.01793	0	0	0.02954	0	0	0.26646	0.00023	0	0.00623	0	0	0	0	0.00159	0	0	0	0
Weissella_cibaria	0	0	0	0	0	0	0	0	0	0	0	0	0	0	0	0	0	0.07667	0	0	0	0	0	0	0	0	0	0	0	0
Weissella_unclassified	0	0	0	0	0	0	0	0	0	0	0	0	0	0	0	0	0	0	0	0.01675	0	0	0	0	0	0	0	0	0	0
Lactococcus_lactis	10.43801	0	0.16694	4.59658	17.56997	0.07465	4.34739	3.01132	0.79643	21.53631	0.00453	1.26208	0.6091	0.10357	16.6932	21.86467	0.18219	6.84359	0.00027	9.02882	0.17446	12.70831	0.42212	1.01096	0.01948	0.52639	0.0005	0	0	6.36018
Lactococcus_raffinolactis	4.50217	0	16.65454	16.42592	0.5314	0.00863	74.77353	0.06145	0.48542	0.67648	0.20577	19.66099	0.2867	0.00421	10.5664	11.17962	0.73412	0.91627	0	0.12868	0.00143	1.30559	7.0603	0	0	4.05898	0	0.21798	0	68.44773
Streptococcus_macedonicus	0.01394	0	0	0	0	0	0	0	0	0	0	0	0	0	0	0	0	0	0	0	0	0	0	0	0	0	0	0	0	0
Streptococcus_parauberis	0.07144	0	0	0	0	0	0	0	0	0.0012	0	0	0	0	0	0	0	0	0	0	0	0	0	0	0	0	0	0	0	0
Streptococcus_salivarius	0	0	0	0	0	0	0	0	0	0	0	0	0	0	0	0	0	0	0	0	0	0	0	0	0	0	0	0	8.00E-05	0
Streptococcus_suis	0	0	0	0	0	0	0	0	0	0	0	0	0.00015	0	0	0	0	0	0	0	0	0	0	0	0	0	0	0	0	0
Streptococcus_thermophilus	0.58241	30.15504	0.00062	0	7.90928	0	0.25337	0	0.4844	4.59624	0.05513	0	88.41142	42.5654	0	0.00462	33.5161	0.13545	53.97294	0.00621	29.32881	0	0	0.01226	7.16243	0	8.76395	0	24.09982	0
Clostridium_tyrobutyricum	14.06394	0	0	0	0.05767	0.39026	0	0	0	0	0	0	0	0	0	0	0	0	0	0	0	0	0	0	0	0	0	0	0	0
Peptostreptococcaceae_noname_unclassified	0	0	0	0	0	0	0	0	0	0	0	0	0.00474	0	0	0	0	0	0	0	0	0	0	0	0	0	0	0	0	0
Subdoligranulum_unclassified	0	0	0	0	0	0	0	0	0	0	0.00778	0	0	0	0	0	0	0	0	0	0	0	0	0	0	0	0	0	0	0
Brevundimonas_diminuta	0	0	0.02041	0	0	0	0	0	0	0	0	0	0	0	0	0	0	0.14019	0	0	0	0	0	0	0	0	0	0	0	0
Brevundimonas_unclassified	0	0	0.09368	0	0	0	0	0	0.45358	0	0	0	0	0	0	0	0	4.2179	0	0	0	0	0	0	0	0	0	0	0	0
Caulobacter_unclassified	0	0	0	0	0	0	0	0	0	0	0	0	0	0	0	0	0	0.02781	0	0	0	0	0	0	0	0	0	0	0	0
Rhodopseudomonas_palustris	0	0	0.00798	0	0	0	0	0	0	0	0	0	0	0	0	0	0	0	0	0.00488	0	0	0	0	0	0	0	0	0	0
Rhodopseudomonas_unclassified	0	0	0	0	0	0	0	0	0	0	0	0	0	0	0	0	0	0	0	0.0061	0	0	0	0	0	0	0	0	0	0
Mesorhizobium_unclassified	0	0	0.01005	0	0	0	0	0	0	0	0	0	0	0	0	0	0	0	0	0	0	0	0	0	0	0	0	0	0	0
Agrobacterium_tumefaciens	0	0	0	0	0	0	0	0	0	0	0	0	0	0	0	0	0	0.01581	0	0	0	0	0	0	0	0	0	0	0	0
Agrobacterium_unclassified	0	0	0	0	0	0	0	0	0	0	0	0	0	0	0	0	0	0.01012	0	0	0	0	0	0	0	0	0	0	0	0
Paracoccus_denitrificans	0	0	0.00311	0	0	0	0	0	0	0	0	0	0	0	0	0	0	0	0	0	0	0	0	0	0	0	0	0	0	0
Paracoccus_unclassified	0	0	0.18113	0	0	0	0	0	0	0	0	0	0	0	0	0	0	0	0	0	0	0	0	0	0	0	0	0	0	0
Acetobacter_pasteurianus	0	0	0	0	0	0	0	0	0	0	0	0	0	0	0	0	0	0	0	0	0	0	0	0.29152	1.48187	0	0	0	0	0
Acetobacter_unclassified	0.52462	0	0	10.57339	2.04307	1.03498	0	0	0	0.05795	0	0	0	0.05529	0	0	0	0.06979	40.34456	0.05689	0.77996	0	0	1.03696	2.31782	0	0	0	0	0
Gluconacetobacter_unclassified	0	0	0	0.19073	0.00781	0.01354	0	0	0	0	0	0	0	0	0	0	0	0	0.96396	0	0.00608	0	0	0	0.00497	0	0	0	0	0
Gluconobacter_frateurii	0	0	0	0	0.00031	0	0	0	0	0	0	0	0	0	0	0	0	0	0	0	0	0	0	0	0	0	0	0	0	0
Gluconobacter_unclassified	0	0	0	0	2.00E-05	0	0	0	0	0	0	0	0	0	0	0	0	0	0	0	0	0	0	0	0	0	0	0	0	0
Sphingobium_unclassified	0	0	0.00333	0	0	0	0	0	0	0	0	0	0	0	0	0	0	0.00245	0	0	0	0	0	0	0	0	0	0	0	0
Sphingopyxis_unclassified	0	0	0.06144	0	0	0	0	0	0	0	0	0	0	0	0	0	0	0.05672	0	0.00257	0	0	0	0	0	0	0	0	0	0
Alcaligenes_unclassified	0.04203	0	0	0	0	0	0	0	0	0	0	0	0	0	0	0	0	0	0	0	0	0	0	0	0	0	0	0	0	0
Pusillimonas_unclassified	0	0	0	0	0	0	0	0	0	0	0	0	0	0	0	0	0	0	0	0	0	0	0.01089	0	0	0	0	0	0	0
Ralstonia_unclassified	0	0	0	0	0	0	0	0	0	0	0	0	0	0	0	0	0	0.02053	0	0.05405	0	0	0.19594	0.77546	0	0	0	0	0	0.02867
Thiomonas_unclassified	0	0	0.01512	0	0	0	0	0	0	0	0	0	0	0	0	0	0	0.00863	0	0	0	0	0.04512	0	0	0	0	0	0	0
Comamonas_unclassified	0	0	0.00558	0	0.00101	0	0	0.07366	0.37855	0	0	0	0	0	0	0	0	0.14961	0	0	0	0	0	0	0	0	0	0	0	0
Delftia_acidovorans	0	0	0	0	0	0	0	0	0	0	0	0	0	0	0	0	0	0.09517	0	0	0	0	0	0	0	0	0	0	0	0
Delftia_unclassified	0	0	0	0	0.0013	0.00106	0	0	0	0.00361	0.00165	0	0	0	0	0	0	0.25358	0	0	0	0	0	0	0	0	0	0	0	0
Polaromonas_unclassified	0	0	0.01227	0	0	0	0	0	0	0	0	0	0	0	0	0	0	0	0	0.00651	0	0	0	0	0	0	0	0	0	0
Variovorax_paradoxus	0	0	0	0	0	0	0	0	0	0	0	0	0	0	0	0	0	0.00117	0	0	0	0	0	0	0	0	0	0	0	0
Variovorax_unclassified	0	0	0.02011	0	0	0	0	0	0	0	0	0	0	0	0	0	0	0.07728	0	0.03535	0	0	0	0	0	0	0	0	0	0
Verminephrobacter_unclassified	0	0	0.00699	0	0	0	0	0	0	0	0	0	0	0	0	0	0	0.00437	0	0	0	0	0	0	0	0	0	0	0	0
Janthinobacterium_lividum	0.00515	0	0	0	0	0	0	0	0	0	0	0	0	0	0.00521	0	0	0.44732	0	0	0	0	0	0	0	0	0	0.00472	0	0
Janthinobacterium_unclassified	0	0	0.00334	0	0	0	0	0.0535	0	0	0.00573	0	0	0	0.03093	0	0	1.15434	0	0.05602	0.00172	0	0	0	0	0	0	0.04996	0	0
Massilia_unclassified	0	0	0.09942	0.55385	0	0	0	0	0	0	0	0	0	0	0	0	0	0.27965	0	0.01109	0	0	0	0	0	0	0	0	0	0
Methylotenera_versatilis	0	0	0	0	0	0	0	0	0	0	0	0	0	0	0	0	0	0	0	0.00526	0	0	0	0	0	0	0	0	0	0
Neisseria_unclassified	0	0	0	0	0	0	0	0	0	0	0	0	0	0	0	0	0	0	0	0.00458	0	0	0	0	0	0.00693	0	0	0	0
Methyloversatilis_unclassified	0.03097	0.01741	0.31235	1.9153	0.02528	0.00263	0.00827	0.13518	4.34088	0.01288	0.14462	0.01728	0.03134	0.0174	0.04796	0.09238	0.01924	0.38823	0.00286	0.29019	0.00709	0	0.68472	35.79171	0.01889	0.2961	0.01744	0.15053	0.01274	0.02837
Methyloversatilis_universalis	0	0.0016	0.05503	0.28446	0.00102	0	0	0.01097	0.67658	0.00057	0.01713	0	0.00353	0.00162	0.00187	0.01787	0.00359	0.06634	0	0.04026	0.00027	0	0.09527	7.14818	0.00098	0.03517	0.0031	0.02254	7.00E-05	0
Aeromonas_aquariorum	0	0	0	0	0	0	0	0	0	0	0	0	0	0	0	0	0	0.00486	0	0	0	0	0	0	0	0	0	0	0	0
Aeromonas_caviae	0	0	0	0	0	0	0	0	0	0	0	0	0	0	0	0	0	0.00093	0	0	0	0	0	0	0	0	0	0	0	0
Aeromonas_hydrophila	0	0	0	0	0	0	0	0	0	0	0	0	0	0	0	0	0	0.01998	0	0	0	0	0	0	0	0	0	0	0	0
Aeromonas_media	0	0	0	0	0	0	0	0	0	0	0	0	0	0	0	0	0	0.03466	0	0	0	0	0	0	0	0	0	0	0	0
Aeromonas_salmonicida	0	0	0	0	0	0	0	0	0	0	0	0	0	0	0	0	0	0.28532	0	0	0	0	0	0	0	0	0	0	0	0
Aeromonas_unclassified	0.00879	0	0	0	0	0	0	0	0	0	0	0	0	0	0	0	0.00258	1.71688	0	0	0	0	0.0008	0	0	0	0	0	0	0
Aeromonas_veronii	0	0	0	0	0	0	0	0	0	0	0	0	0	0	0	0	0	0.10305	0	0	0	0	0	0	0	0	0	0	0	0
Alishewanella_unclassified	0	0	0	0	0	0	0	0	0	0	0	0	0	0	0	0	0	0	0	0	0	0	0	0.02662	0	0	0	0	0	0
Citrobacter_freundii	0	0	0	0	0	0	0	0	0	0.21503	0	0	0	0	0	0	0	0	0	0	0	0.01253	0	0	0	0	0	0	0	0
Citrobacter_unclassified	0	0	0	0	0	0	0	0	0	0.33117	0	0	0	0	0	0	0	0	0	0	0	0.01518	0	0	0	0	0	0	0	0
Enterobacteriaceae_bacterium_9_2_54FAA	0	0	0	0	0	0	0	0	0	0.06637	0	0	0	0	0	0	0	0	0	0	0	0	0	0	0	0	0	0	0	0
Enterobacter_cloacae	0	0	0	0	0	0	0	0	0	0.00339	0	0	0	0	0	0	0	0.00817	0	0.00958	0	2.71839	0.00349	0	0	0	0	0	0	0
Enterobacter_sp_638	0	0	0	0	0	0	0	0	0	0	0	0	0	0	0	0	0	0	0	0	0	0	0	0	0	0	0	0	0	0.54159
Erwinia_billingiae	0	0	0.00283	0	0	0	0	0	0	0	0	0	0	0	0	0	0	0	0	0	0	0	0	0	0	0	0	0	0	0.00152
Escherichia_coli	0.00694	0	0	0	0.57626	0	0	0	0	0.00898	0	0	0	0	0	0	0	0	0	0	0	0	0	0.01214	0	0	0	0	0	0
Escherichia_unclassified	0.01774	0	0	0	0.04185	0	0	0	0	0.46222	0.0206	8.71347	0.02181	0.00162	0.4807	0.11219	0.01088	0.14922	0	0.0715	0	0.29434	0	0	0	0	0.00022	0	0	0.02697
Hafnia_alvei	0	0	0	0	0	0	0	0	0	0.00387	0	0	0	0	0	0	0	0	0	0	0	0	0	0	0	0	0	0	0	0
Klebsiella_oxytoca	0	0	0	0	0	0	0	0	0	0.39815	0	0.04935	0	0	0.04971	0	0	0.00035	0	0	0	1.39818	0	0	0	0	0	0	0	0
Klebsiella_pneumoniae	0	0	0	0	0	0	0	0	0	0	0	0	0	0	0	0	0	0	0	0	0	0.00041	0	0	0	0	0	0	0	0
Klebsiella_unclassified	0	0	0	0	0	0.00067	0	0.06664	0.15458	0.54664	0	0.14727	0.00084	0.00205	0.08551	0.04798	0.00083	0.03636	0	0.08802	0	1.29609	0	0	0	0	0	0	0	0
Klebsiella_variicola	0	0	0	0	0	0	0	0	0	0.00144	0	0	0	0	0	0	0	0	0	0	0	0	0	0	0	0	0	0	0	0
Morganella_morganii	0	0	0	0	0	0.00159	0	0	0	0.00058	0	0	0	0	0	0	0	0	0	0	0	0	0	0	0	0	0	0	0	0
Pantoea_agglomerans	0	0	0.05311	0	0	0	0	0.01927	0	0	0.24937	0	0	0	0	0	0	0	0	0	0	0	0	0	0	0.0355	0.00021	0	0	0.00652
Pantoea_unclassified	0.08193	0	0.41443	0.70725	0.00224	0	0	0.65354	0.30225	0	0.13915	0.01998	0	0	0.00955	0.00493	0	0.01525	0	0	0	0	0.01724	0	0	0.50025	0	0.0852	0	0.02155
Pantoea_vagans	0	0	0.0054	0	0	0	0	0.00303	0	0	0.01235	0	0	0	0	0	0	0	0	0	0	0	0	0	0	0.03689	0	0	0	0
Providencia_unclassified	0.03761	0	0	0	0.00499	0	0	0	0	0.00891	0	0	0	0	0	0	0	0	0	0	0	0	0	0	0	0	0	0	0	0
Rahnella_aquatilis	0.00585	0	0	0	0	0	0	0.95453	0.07844	0.00423	0	0	0	0	0.31691	0.24313	0	0	0	0	0	0.37876	0.10171	0	0	0	0	0	0	0.03306
Rahnella_unclassified	0.05215	0	0	0	0	0	0	0	0.09323	0	0.00937	0	0	0	0	0	0	0	0	0	0	0	0	0	0	0	0	0	0	0.07726
Raoultella_ornithinolytica	0	0	0	0	0	0.00431	0	0	0	0.70006	0	0.00122	0	0	0.19244	0.0009	0	0.33562	0	0	0	0	0	0	0	0	0	0	0	0
Serratia_liquefaciens	0.52351	0	0	0	0	0	0	0	0	0.07428	0.03734	0.00183	0	0	0.02255	0.00369	0	0	0	0	0	0	0	0	0	0	0	0	0	0
Serratia_plymuthica	0	0	0	0	0	0	0	0	0	0	0	0	0	0	0	0	0	0	0	0	0	0	0	0	0	0	0	0	0	0.03988
Acinetobacter_guillouiae	0.49457	0	0	0	0.00179	0	0.84042	3.32268	0.92653	0.47996	39.35968	0.589	0.0108	0	0.7661	1.15344	0.01298	0.24503	0	0.32058	0.00836	1.44529	0.3419	0.11152	0.09053	0.01069	0	0.31585	0	2.91213
Acinetobacter_johnsonii	1.68172	0	0.04098	0	0	0.0006	7.1561	30.98579	3.99809	0.12739	1.08569	56.52899	0.57237	0.05618	37.74534	14.80205	1.26349	22.12071	0	71.71625	0.34787	43.62238	1.67995	0	0	0	0	23.01058	0.00015	1.52239
Acinetobacter_junii	0	0	0	0	0	0	0	0	0	0	0	0	0	0	0	0	0	0	0	0	0	0.00128	0	0	0	0	0	0	0	0
Acinetobacter_lwoffii	0	0	0.24584	0	0	0	0	0	0.04703	0	0	0	0	0	0.00219	0	0	0.00775	0	0.00612	0	0	0	0	0	0	0	0.04654	0	0
Acinetobacter_oleivorans	0	0	0	0	0	0	0	0	0	0	0	0	0	0	0	0	0	0.00995	0	0	0	0	0	0	0	0	0	0	0	0
Acinetobacter_pittii_calcoaceticus_nosocomialis	0	0	0	0	0	0	0	0	0	0	0	0	0	0	0	0	0	0.02441	0	0	0	0.0342	0	0	0	0	0	0	0	0
Acinetobacter_soli	0	0	0	0	0	0	0	0	0	0	0	0	0	0	0	0	0	0.11057	0	0	0	0	0	0	0	0	0	0	0	0
Acinetobacter_tandoii	0	0	0	0	0	0	0	0	0	0	0	0	0	0	0	0	0	0	0	0	0	0.00734	0	0	0	0	0	0	0	0
Acinetobacter_unclassified	0.51666	0	8.647	22.53252	0.0102	0.00046	0	0	0.01765	0	0	0	0	0	0	0	0	0	0	0	0	0	0	0.17626	0	0.40067	0	10.19115	0.00093	0
Acinetobacter_ursingii	0	0	0	0	0	0	0	0	0	0	0	0	0	0	0	0	0	0	0	0	0	0.66114	0	0	0	0	0	0	0	0
Enhydrobacter_aerosaccus	1.61586	0	0.40715	0	0.00141	0.00406	1.00893	3.03539	23.23724	0.00198	0.00997	0.00616	0	0.00627	0.07467	0.55255	0.01662	0.86964	0	9.91109	0.12006	2.70642	47.45649	0.15573	0	0.49702	0.02928	0.43016	0.00012	3.41632
Moraxella_boevrei	0	0	0	0	0	0	0	0	0	0	0	0	0	0	0	0	0	0	0	0	0	0	0.01652	0	0	0	0	0	0	0
Psychrobacter_aquaticus	0	0	0.00852	0	0	0	0	0	0	0	0	0	0	0	0	0	0	0	0	0	0	0	0	0	0	0	0	0	0	0
Psychrobacter_arcticus	0	0	0.00282	0	0	0	0	0	0	0	0	0	0	0	0	0	0	0	0	0	0	0	0	0	0	0	0	0	0	0
Psychrobacter_cryohalolentis	0	0	0.02024	0.00762	0	0	0	0	0	0	0	0	0	0	0	0	0	0	0	0	0	0	0	0	0	0	0	0	0	0
Pseudomonas_avellanae	0	0	0.01935	0	0	0	0	0	0	0	0	0	0	0	0	0	0	0	0	0	0	0	0	0	0	0	0	0.00564	0	0
Pseudomonas_coronafaciens	0	0	0.0307	0	0	0	0	0.02032	0	0	0	0	0	0	0	0	0	0	0	0	0	0	0	0	0	0	0	0	0	0
Pseudomonas_extremaustralis	0	0	0	0	0	0	0	0	0	0	0	0	0	0	0	0	0	0.00224	0	0	0	0	0	0	0	0	0	0	0	0
Pseudomonas_fragi	13.61575	0	0.25095	3.30185	0.00795	0.00088	0.46571	4.60455	0.66133	0.10936	0.46729	0.10207	0.16835	0.00401	4.61987	1.76107	0.05016	0.00499	0	0.08519	0	0.29943	1.26335	0	0.00744	7.4539	0.00041	24.7335	0	12.94282
Pseudomonas_mandelii	0.03773	0	0.10127	0.35997	0	0	0.0018	0.28838	0.46728	0	0.04144	0	0	0.00134	0.00325	0.00237	0.00198	0.11161	0	0.01566	0	0	0.04635	0.1761	0	0.20582	0	0.57596	0	0.01113
Pseudomonas_poae	0.00416	0	0.00553	0	0	0	0	0.01031	0	0	0	0	0	0	0.00019	0.00078	0	0.00711	0	0	0	0	0	0	0	0.00879	0	0.01376	0	0.00078
Pseudomonas_protegens	0	0	0	0	0	0	0	0	0	0	0	0	0	0	0	0	0	0	0	0	0	0.00066	0	0	0	0	0	0	0	0
Pseudomonas_psychrophila	0.01878	0	0	0	0	0	0	0.01511	0	0	0	0	0	0	0.07035	0.00926	0	0	0	0	0	0	0	0	0	0	0	0	0	0
Pseudomonas_putida	0.07881	0	0.04026	0	0	0	0	0.42427	1.10666	0	0.89572	0	0	0	0.30123	0	0	0.04798	0	0.03066	0	17.28787	0	0	0	0.09018	0	0	0	0
Pseudomonas_sp_UK4	0	0	0	0	0	0	0	0	0	0	3.98289	0	0	0	0	0	0	0	0	0	0	0	0	0	0	0	0	0	0	0
Pseudomonas_synxantha	0	0	0	0	0	0	0	0.01537	0	0	0.24869	0	0	0	0	0.01403	0	0.00704	0	0	0	0	0	0	0	0	0	0	0	0
Pseudomonas_syringae	0.00821	0	0.22272	0.15355	0	0	0	0	0	0	0	0	0	0	0	0	0	0	0	0	0	0	0	0	0	0.2376	0	0.0396	0	0
Pseudomonas_syringae_group_genomosp_3	0	0	0.00265	0	0	0	0	0	0	0	0	0	0	0	0	0	0	0.00161	0	0	0	0	0	0	0	0	0	0	0	0
Pseudomonas_unclassified	21.00718	0.1006	15.93332	19.152	0.2018	0.05046	1.67777	42.67448	52.36421	0.7763	52.6258	0.45168	0.71844	0.10502	19.35107	8.07142	0.29954	44.0428	0.06169	5.23585	0.11324	0	9.27441	51.4955	0.25102	73.09223	0.02719	39.63152	0.08379	2.17222
Pseudomonas_viridiflava	0	0	0.29123	0	0	0	0	0	0	0	0	0	0	0	0	0	0	0	0	0	0	0	0	0	0	0.01895	0	0.00147	0	0
Vibrio_kanaloae	0	0	0.00444	0.00624	0	0	0	0	0.11318	0	0	0	0	0	0	0	0	0.0165	0	0.01201	0	0	0.0487	0	0	0	0	0	0	0
Vibrio_splendidus	0	0	0	0	0	0	0	0	0.00445	0	0	0	0	0	0	0	0	0.00284	0	0.00044	0	0	0.00235	0	0	0	0	0	0	0
Arenimonas_oryziterrae	0	0	0	0	0	0	0	0	0	0	0	0	0	0	0	0	0	0	0	0.00214	0	0	0	0	0	0	0	0	0	0
Pseudoxanthomonas_unclassified	0	0	0.04066	0	0	0	0	0	0	0	0	0	0	0	0	0	0	0	0	0	0	0	0	0	0	0	0	0	0	0
Stenotrophomonas_maltophilia	0.0098	0	0.00244	0	0.0024	0.00016	0	0.04014	0	0.02248	0	0	0	0	0	0	0	1.36847	0	0	0	0	0	0	0	0	0	0	0	0
Stenotrophomonas_unclassified	0	0	0	0	0	0	0	0	0	0.01045	0	0	0	0	0	0	0	0.08204	0	0	0	0	0	0	0	0	0	0	0	0
Pseudomonas_geniculata	0	0	0	0	0	0	0	0	0	0	0	0	0	0	0	0	0	0.00802	0	0	0	0	0	0	0	0	0	0	0	0
Mycoplasma_moatsii	0	0	0	0	0	0	0	0	0.26286	0	0	0	0	0	0	0	0	0	0	0.00168	0	0	0	0	0	0	0	0	0	0
Debaryomyces_hansenii	0	0	0	0	0	0	0	0	0	0	0	0	0.01684	0	0	0	0.00251	0	0	0	0	0	0	0	0	0	0	0	0	0
Yarrowia_lipolytica	0.00827	0	0	0	0	0	0	0	0	0	0	0	0.00014	0	0	0	0	0	0	0	0.00087	0	0	0	0	0.63244	0	0	0	0
Clavispora_lusitaniae	0	0	0	0	0	0	0	0	0	0	0	0	0	0.00096	0	0	0.00659	0	0	0	0.00643	0	0	0	0	0	0	0	0	0
Eremothecium_unclassified	0	0	0	0	0.04441	0.00399	0	0	0	0.0034	0	0	0.00991	0.00159	0	0	0.00208	0	0	0	0	0	0	0	0.01566	0	0.01078	0	0	0
Kluyveromyces_lactis	0	0	0	0	0	0	0	0	0	0.0204	0	0	0	0	0	0	0	0	0	0	0	0	0	0	0	0	0	0	0	0
Naumovozyma_unclassified	0	0.00497	0	0	0.00636	0	0	0	0	0.00136	0	0	0.00825	0	0	0	0	0	0.01818	0	0.00156	0	0	0	0.00183	0	0.0006	0	0.0004	0
Saccharomyces_cerevisiae	0	0.20563	0	0	0.12932	0.05095	0	0	0	0.28492	0	0	0.255	0	0	0	0.01694	0	0.58374	0	0.05324	0	0	0.00076	0.06827	0	1.00E-05	0	0	0
Lactobacillus_phage_LL_H	0	0	0	0	0	0	0	0	0	0	0	0	0	0	0	0	0	0	0	0	0	0	0	0	0	0	81.45594	0	0	0
Lactobacillus_phage_Lc_Nu	0.3564	0	0	0	0	0	0	0	0	0	0	0	0	0	0	0	0	0	0	0	0	0	0	0.1591	0.00223	0	0.00076	0	0	0
Lactococcus_phage_949	0	0	0	0	0	0	0	0	0	0	0	0	0	0	0	25.51108	0	0	0	0	0	0	0	0	0	0	0	0	0	0
Lactococcus_phage_P335_sensu_lato	0	0	0	0	0	0	0	0	0	0	0	0	0	0	0	1.614	0	0	0	0	0	0	0	0	0	0	0	0	0	0
Lactococcus_phage_ul36	0	0	0	3.91935	2.30542	0	3.77041	0	0	2.76902	0	0.53155	0.37747	0	3.03071	6.97755	0.05358	0.36921	0	0	0	5.97336	1.39333	0	0	0	0	0	0	0
Salmonella_phage_SSU5	0	0	0	0	0	0	0	0	0	0.52878	0	0	0	0	0	0	0	0	0	0	0	0	0	0	0	0	0	0	0	0
Betapapillomavirus_4	0	0	0	0	0.15877	0	0	0	0	0	0	0	0	0	0	0	0	0	0	0	0	0	0	0	0	0	0	0	0	0
Epsilonpapillomavirus_1	0	0	0	0	0	0	0	0	0	0	0	0	0	0	0	0	0	0	0	0.55694	0	0	0	0	0	0	0	0	0	0
Murine_osteosarcoma_virus	0	0	0.01458	0	0	0	0	0	0	0	0.01235	0	0	0	0	0	0	0	0	0	0	0	0	0	0	0	0	0	0	0.01849
Porcine_type_C_oncovirus	0	0	0	0	0	0	0	0	0	0	0	0	0	0	0	0	0	0	0	0	0	0	0	0.03434	0	0	0.00041	0	0	0
Avian_endogenous_retrovirus_EAV_HP	0	0	0	0	0	0	0	0	0	0	0	0	0	0	0	0	0	0	0	0	0	0	0	0.08206	0	0	0	0	0	0
Enterobacteria_phage_HK544	0	0	0	0	0	0	0	0	0	0.3112	0	0	0	0	0	0	0	0	0	0	0	0	0	0	0	0	0	0	0	0
