# Supplementary material for: Characterizing microbial diversity and metabolic pathways in yak milk and fermented yak milk based on metagenomics: A study from Ganzi Tibetan autonomous prefecture
Source: Food Chem X. 2025 Jan 18;25:102198. doi: 10.1016/j.fochx.2025.102198 (PMC11791328; doi:10.1016/j.fochx.2025.102198)
Supplement: Supplementary material 4 — Metabolic pathway results of four groups [file mmc4.csv]

Table S4 Metabolic pathway results of four groups
Pathway	SC91	SC94	SC99	SC103	SC106	SC109	SC111	SC114	SC115	SC118	SC122	SC92	SC95	SC101	SC102	SC107	SC108	SC112	SC113	SC116	SC117	SC123	SC43	SC45	SC57	SC80	SC44	SC46	SC56	SC81
1CMET2-PWY: N10-formyl-tetrahydrofolate biosynthesis	173.5845922	355.3852401	1028.283695	1836.915356	180.1763495	1081.995291	206.697324	719.5583348	1141.985524	1936.140402	850.2704826	50.37405843	26.53952188	1228.662483	19.14064271	269.7644358	467.7513434	95.92956004	1049.574768	213.0771946	31.85498202	87.385521	3335.213311	418.549593	1107.896263	410.6669511	0	83.5754317	487.6436022	78.83730017
3-HYDROXYPHENYLACETATE-DEGRADATION-PWY: 4-hydroxyphenylacetate degradation	0	0	0	114.720236	22.88596135	0	0	0	0	0	0	0	0	0	0	0	0	0	61.40473645	23.73425459	0	0	168.3979162	0	100.0940137	0	0	0	0	0
4-HYDROXYMANDELATE-DEGRADATION-PWY: 4-hydroxymandelate degradation	0	0	0	33.97481282	0	0	0	0	0	0	0	0	0	0	0	0	0	0	0	0	0	0	0	0	0	0	0	0	0	0
ALLANTOINDEG-PWY: superpathway of allantoin degradation in yeast	15.28742117	0	86.17323078	265.7267932	0	0	10.56518502	0	1682.385881	71.91931271	270.3603392	70.6597562	0	39.03251359	0	88.72547362	10.73802426	8.960710286	55.48845114	42.21168643	0	72.75267103	441.806871	69.39181675	8.148153651	10.25610621	0	0	10.72211362	21.62391167
ANAEROFRUCAT-PWY: homolactic fermentation	44.56742727	20.14792187	180.2146575	1335.375629	27.83573895	238.0809397	111.6251623	190.5007804	708.4583739	395.6676752	663.2981657	97.13782599	0	828.0348209	0	308.6147659	348.1706343	60.66335388	437.0434776	94.56143294	0	103.3770525	1896.171215	224.2131609	350.0998433	40.41694385	0	0	88.50941496	176.310116
ANAGLYCOLYSIS-PWY: glycolysis III (from glucose)	82.76476154	21.58999745	151.9634406	1800.372901	158.1742934	345.5202147	195.4159713	178.3067813	551.4783883	389.8687358	770.2766425	226.5890233	46.14363543	1752.458402	13.5890922	598.4996789	711.9744527	67.77456052	431.7893905	192.5097956	45.57742219	212.017982	2515.041369	322.4680959	1177.610045	149.0367011	45.37306603	22.48426596	126.4403192	518.5135224
ARG+POLYAMINE-SYN: superpathway of arginine and polyamine biosynthesis	0	253.5479877	126.2568879	678.5701114	0	55.44074124	99.36827124	80.01226834	172.9393515	373.7099972	658.0949282	0	0	286.570016	0	0	0	22.78838798	181.0040743	0	0	45.02655393	1213.808787	161.6028266	51.07500774	0	0	78.60941798	62.22398274	0
ARGDEG-PWY: superpathway of L-arginine, putrescine, and 4-aminobutanoate degradation	0	0	0	216.6910943	20.46881879	0	0	37.57147949	26.4469937	143.402229	239.2339048	0	0	50.23996447	0	0	0	0	0	0	0	0	827.0924971	0	147.775587	0	0	0	0	0
ARGININE-SYN4-PWY: L-ornithine de novo biosynthesis	50.37109694	18.73987278	754.1973984	463.0955894	0	128.2854353	139.8528316	0	488.7644634	942.0635349	79.34181635	46.50492469	5.410872889	264.8780069	0	224.4989825	23.96380002	20.02569263	311.9271725	84.16784973	6.584808164	67.5626861	852.7905199	60.51219524	286.5838994	0	0	17.65271577	197.4433585	39.41089622
ARGORNPROST-PWY: arginine, ornithine and proline interconversion	731.7946761	831.1815064	118.6734174	343.3053443	67.36138361	132.6462356	204.8514549	322.0969255	21.44830361	748.1355156	987.6118961	0	0	704.0205764	0	0	84.40341654	74.46127513	42.82698163	106.7513197	0	60.59304511	1288.391906	97.64887392	365.8570741	196.2721549	0	0	271.3379621	37.03384816
ARGSYN-PWY: L-arginine biosynthesis I (via L-ornithine)	952.721455	829.3049293	359.5954593	2502.164386	311.1654076	410.6404671	337.3788286	668.8089419	2215.573825	1231.801532	1769.226348	148.1511471	26.68036849	2683.024147	28.85879137	580.4374998	598.8948842	175.8202472	814.6644325	318.6344796	82.9975798	136.4311073	4394.815008	720.2437273	1147.059789	740.606891	3003.518672	174.0376792	646.4139266	197.6209852
ARGSYNBSUB-PWY: L-arginine biosynthesis II (acetyl cycle)	1073.397915	969.5256327	395.6142994	2596.861034	342.3067733	399.7811609	351.2069921	774.2285385	2241.36711	1357.107333	1847.72943	162.7566945	30.80509608	2979.878408	32.21767159	525.8178736	558.6098762	168.8004717	736.5231846	346.0004849	87.22550362	155.2344781	4534.152427	728.583658	1186.997191	835.3557809	2520.459739	133.2751525	640.2022794	212.7447158
ARO-PWY: chorismate biosynthesis I	255.5443181	355.1366338	366.8225245	1973.748357	202.8246275	455.5073088	250.325618	490.7100124	1284.861421	1071.283278	870.5294354	100.931497	0	1697.271338	0	342.22456	500.7336401	111.5726555	471.3996527	159.947265	16.2752258	86.63953605	4360.636333	423.5356255	728.0849608	402.9634924	124.8444742	175.2668861	391.6433186	193.9173384
ASPASN-PWY: superpathway of L-aspartate and L-asparagine biosynthesis	0	46.80909505	269.4995992	1134.7821	122.765523	522.7382677	120.1687325	82.59198047	2138.552259	166.6004551	414.5645509	75.37860491	14.50660658	918.7645353	14.26181786	94.34735942	559.5234351	50.86315402	795.2186853	313.9979565	38.2471679	180.0472133	1227.956106	115.6060321	574.6879505	90.49171076	0	207.9979903	113.0268263	121.3640106
AST-PWY: L-arginine degradation II (AST pathway)	656.2880661	764.4187477	109.3733448	371.0766112	71.8121505	97.00865198	124.9914562	392.0373667	798.4432259	635.2267266	601.8846982	21.59881086	25.62079413	367.3721163	18.33721104	9.382324579	0	71.85122686	209.6136808	151.011514	30.94603336	52.02355017	1618.344801	74.5415523	162.5748226	494.6939583	0	0	148.1223519	61.34683894
BIOTIN-BIOSYNTHESIS-PWY: biotin biosynthesis I	0	0	141.0249953	1046.252923	67.5972911	0	59.89449262	329.6642553	955.1777052	166.3125615	354.3749542	86.27773767	0	141.3556283	0	113.4602261	0	37.94210659	381.3210878	0	0	28.30147118	2857.471786	228.2101636	406.8512212	164.9513234	0	64.86307309	35.97969158	146.813099
BRANCHED-CHAIN-AA-SYN-PWY: superpathway of branched amino acid biosynthesis	279.1135887	377.4855132	1419.051304	2433.772624	289.6760816	1590.548916	340.9369245	440.3858568	1380.058228	1312.826553	1142.779337	101.8857776	0	2909.902303	0	400.4534907	387.2548327	139.5633456	785.1753244	267.3970693	28.67258255	102.9851341	4024.652678	571.3731321	1760.747096	460.6052953	4003.411667	133.8124875	434.0687585	262.4821201
CALVIN-PWY: Calvin-Benson-Bassham cycle	158.9476225	589.6878759	423.5368493	2628.863877	235.0294819	487.8051586	258.6428547	422.0159399	1343.115724	873.7151886	1626.098314	459.1173734	48.89401955	1395.521559	117.1423526	445.8355552	276.3127231	124.8870027	1923.259327	644.5483849	63.40020711	496.1982084	3563.721611	412.9693316	587.5297062	686.4777847	0	444.8525308	400.5454821	377.9225171
CATECHOL-ORTHO-CLEAVAGE-PWY: catechol degradation to &beta;-ketoadipate	252.3595661	374.730905	81.42087193	595.0998209	75.36545592	35.5219243	60.48412527	373.7363371	140.1186563	252.9716241	132.9966062	22.86883254	0	208.9920433	0	36.50622145	0	0	42.66795031	23.71142	0	21.06440061	315.5346337	80.99661376	154.0564022	11.15338535	0	0	74.85918156	21.36401884
CHLOROPHYLL-SYN: chlorophyllide a biosynthesis I (aerobic, light-dependent)	0	0	0	0	0	0	0	0	0	0	0	0	0	0	0	0	0	0	0	0	0	0	35.08020647	0	0	0	0	0	0	0
CITRULBIO-PWY: L-citrulline biosynthesis	83.14071424	0	0	1089.864327	0	243.0004506	282.7676954	24.48427201	0	0	0	82.33251015	41.3872247	57.90733862	0	279.9193093	121.5819143	35.22900446	11.38509943	118.6427104	27.15172952	87.48316395	1207.214534	108.2535098	83.49678443	0	0	25.96921951	0	72.07403383
COA-PWY-1: coenzyme A biosynthesis II (mammalian)	1452.762123	1485.16956	403.6009088	2679.571479	191.9626019	1104.987837	227.7477716	1275.177228	2371.97698	1108.275874	1371.551298	30.15796879	22.80316966	2427.17454	45.59721729	152.3960967	391.8462834	149.4659369	681.4966091	271.3440045	43.16193912	177.4144874	5207.713013	423.1741047	918.6479497	691.7347369	1450.83831	253.7432235	308.3010271	306.9752974
COA-PWY: coenzyme A biosynthesis I	27.67221844	136.2486215	321.175254	1338.827695	154.8550757	409.5753016	184.781833	1150.537677	2367.815761	248.7471354	1056.213271	0	0	633.0565184	0	109.7205784	237.4404476	45.34982316	516.8181412	34.27434726	12.58981434	30.19364539	2649.702748	308.3990092	471.6915012	135.1162064	755.5185214	30.72638245	259.2743302	23.22117596
COBALSYN-PWY: adenosylcobalamin salvage from cobinamide I	544.6409546	769.2224598	117.9629421	432.2823334	40.98203414	77.04320562	179.6735409	605.2980241	978.3448286	592.1757303	478.7930439	0	0	354.1980401	0	0	0	54.69859207	270.323103	103.7544774	0	49.79014307	1501.5374	83.06751078	56.46258307	262.3762498	0	0	126.032439	32.69972999
COLANSYN-PWY: colanic acid building blocks biosynthesis	41.852782	108.452682	89.51472714	420.0556192	0	0	0	145.3691785	555.5077648	108.1917267	194.4796053	0	0	68.46913984	0	37.06768031	0	18.04819418	224.2022151	98.50935749	0	0	828.1032326	127.256108	61.95917557	0	0	0	0	0
COMPLETE-ARO-PWY: superpathway of aromatic amino acid biosynthesis	287.6652036	398.3208103	413.3652575	2074.841703	216.7068291	488.997109	275.0022399	549.9447617	1407.011352	1187.596283	943.0453691	101.8990018	0	1818.427021	0	356.7762697	493.0672866	119.9794248	511.6796368	172.6097327	18.2001511	92.826289	4591.296395	444.8137671	800.0401801	439.8873155	142.1150553	183.3943346	436.2904575	193.8629945
CRNFORCAT-PWY: creatinine degradation I	0	0	25.02435417	329.376578	0	0	39.61775699	0	0	0	0	0	0	0	0	0	0	0	0	0	0	0	75.34081682	25.17109123	0	0	0	0	0	0
DAPLYSINESYN-PWY: L-lysine biosynthesis I	0	433.0000392	184.0513852	1684.651336	138.2348825	386.878808	139.6362217	159.4205791	1444.472697	407.3756284	381.2199758	38.68327967	0	998.4972361	0	239.2552081	149.7488364	57.54188523	568.2219034	0	0	0	2447.316131	291.205118	794.3047103	0	1434.950841	134.9086377	349.7394017	0
DENITRIFICATION-PWY: nitrate reduction I (denitrification)	0	0	0	373.3292776	0	0	0	0	0	0	0	0	0	0	0	0	0	0	0	0	0	0	0	11.44950323	45.06190598	0	0	0	0	0
DENOVOPURINE2-PWY: superpathway of purine nucleotides de novo biosynthesis II	74.2739005	0	176.4400916	616.403128	0	40.828932	87.27548197	178.379194	65.93542339	156.7733415	471.2863976	35.04525491	0	1046.968994	0	398.8557392	502.1616235	24.4675873	269.9068272	49.38568324	0	33.17678497	2129.849311	209.6327125	0	0	0	0	0	0
DHGLUCONATE-PYR-CAT-PWY: glucose degradation (oxidative)	0	0	15.61516945	144.5600781	0	0	38.84113604	56.60037244	465.4052873	37.83334694	312.0606168	0	0	42.75399557	0	0	0	8.200010542	144.6584461	0	0	11.05359761	367.3453553	44.28881194	0	0	0	0	0	0
DTDPRHAMSYN-PWY: dTDP-L-rhamnose biosynthesis I	1112.440379	1163.840432	479.3539662	1431.208523	128.8198827	1285.21069	416.9429005	702.816212	104.2309728	1207.694088	1200.547811	37.71677446	0	2048.462059	0	61.49511165	28.71075088	66.52655581	888.2101889	247.3678326	13.34548247	98.07784846	2545.086956	300.4359776	689.6934006	186.4670272	459.1541673	48.02865398	515.6803923	360.8376433
ECASYN-PWY: enterobacterial common antigen biosynthesis	0	0	25.89777197	0	0	0	77.37068917	15.60016549	66.70645546	102.4680548	327.7101215	0	0	0	0	0	0	0	64.84414292	0	0	0	72.95870758	0	0	0	0	0	68.13494817	0
ENTBACSYN-PWY: enterobactin biosynthesis	0	0	0	318.8758538	0	0	24.57935017	77.94842148	1039.151282	0	893.5823844	0	0	0	0	0	0	33.64913718	546.5610186	92.43279009	0	0	1084.588013	113.2278971	0	0	0	0	0	0
FAO-PWY: fatty acid &beta;-oxidation I	135.423267	24.90679075	161.2371643	2434.047015	110.2573079	1683.194581	415.5517307	273.4240918	3115.80206	579.4266726	991.6914205	11.25706904	0	398.2014983	0	32.01754743	25.44439492	104.863215	601.4205152	82.92198606	0	16.30562859	4193.818519	428.72871	259.1874098	0	0	0	361.2873737	0
FASYN-ELONG-PWY: fatty acid elongation -- saturated	1624.325142	563.6194056	230.7161699	1940.935117	196.5625264	519.2312804	224.9348718	495.2187165	1380.030533	197.4567964	785.3650366	226.0155297	125.8244918	1246.200701	81.21660657	2873.619906	1668.130259	250.8014734	1540.748537	472.5257848	136.2250182	253.2562955	5072.513945	552.6474731	584.527114	1018.822798	497.1600308	280.6712764	32.84597604	500.119906
FASYN-INITIAL-PWY: superpathway of fatty acid biosynthesis initiation (E. coli)	48.04493882	36.27465735	316.5128164	1575.49019	123.0461321	506.7414368	453.9453755	239.1119978	1297.83038	498.6958506	427.5185464	104.809605	0	1275.360658	0	260.77156	108.905906	65.68039915	508.163752	111.1713417	17.41610167	57.63023423	3471.704923	394.1286548	368.6742992	295.3811828	2441.546329	161.3054236	262.1056028	218.360445
FERMENTATION-PWY: mixed acid fermentation	44.03218053	22.32509644	143.6579855	1311.714755	106.2235909	236.7890787	152.7586758	151.5037145	1882.942458	658.9256528	727.5442361	115.9214214	0	685.5494768	22.89441895	411.1029482	519.2014712	47.33940898	671.7305079	116.3939723	0	62.64950631	1936.628216	276.4787437	583.5840919	22.90478979	2432.199954	200.1263822	90.65481037	383.4737013
FOLSYN-PWY: superpathway of tetrahydrofolate biosynthesis and salvage	0	114.7069211	62.30181051	790.6464057	89.78020444	0	0	58.90128514	1135.607699	255.8018143	538.9935545	0	0	178.6492921	0	49.7641899	0	0	569.1754115	0	0	18.51925785	819.1424673	150.3320613	0	0	0	0	174.6443355	0
FUC-RHAMCAT-PWY: superpathway of fucose and rhamnose degradation	0	0	0	0	0	0	0	0	0	0	46.68341505	0	0	0	0	0	0	0	211.5147739	0	0	0	369.9927943	0	0	0	0	0	0	0
FUCCAT-PWY: fucose degradation	0	0	95.37715952	0	0	0	0	0	0	33.93614161	22.82575203	0	0	5.018820577	0	0	0	0	323.4637631	0	0	0	248.9102995	0	0	0	0	0	0	0
GALACT-GLUCUROCAT-PWY: superpathway of hexuronide and hexuronate degradation	0	0	0	313.1741701	0	0	35.81037665	0	1073.465491	118.9088792	450.3063866	0	0	75.12841231	0	0	0	0	208.84096	15.44360678	0	9.626087878	104.2403051	0	0	0	0	0	22.5060008	0
GALACTARDEG-PWY: D-galactarate degradation I	37.43451502	0	113.8339635	116.0467063	0	0	46.28539233	19.0978343	1534.805047	234.5110518	283.9633531	0	0	36.55448046	0	0	0	11.10945877	287.882328	7.971824425	0	21.39742071	772.1764749	62.10428423	0	9.589368398	0	0	169.3295535	0
GALACTUROCAT-PWY: D-galacturonate degradation I	0	32.51819124	102.736975	351.2154447	0	0	150.4629995	39.91196689	1098.515087	272.1396709	544.9227102	0	0	98.01418514	0	0	0	15.25991638	232.2726929	40.35500537	0	12.98353943	924.9000283	83.59592481	0	0	0	0	21.22317751	0
GALLATE-DEGRADATION-I-PWY: gallate degradation II	0	126.2321365	22.4275044	183.2440219	0	0	0	0	0	14.30662375	0	0	0	101.1392132	0	0	0	0	0	26.93161339	0	0	77.82054658	39.04669756	0	0	0	0	0	0
GALLATE-DEGRADATION-II-PWY: gallate degradation I	0	126.2321365	33.52357756	215.0651347	0	0	0	0	0	26.36090335	0	0	0	139.038375	0	0	0	0	0	26.93161339	0	0	29.06746046	14.08086597	10.46867737	0	0	0	0	0
GLCMANNANAUT-PWY: superpathway of N-acetylglucosamine, N-acetylmannosamine and N-acetylneuraminate degradation	0	0	122.3657563	19.71007976	0	0	28.00517684	0	25.02482518	94.29120615	81.00435005	0	0	38.05702816	0	0	0	10.69485649	361.7785361	0	0	0	572.4403399	48.59424873	0	0	0	0	118.2494706	0
GLUCARDEG-PWY: D-glucarate degradation I	35.41613037	0	113.1997003	118.8736442	0	0	44.3002837	18.76181079	1307.614455	213.8321648	260.5490544	0	0	32.59750109	0	0	0	10.52389444	290.0635989	7.837270809	0	20.7743268	743.8804303	60.53637601	0	9.575263144	0	0	168.1596854	0
GLUCARGALACTSUPER-PWY: superpathway of D-glucarate and D-galactarate degradation	37.43451502	0	113.8339635	116.0467063	0	0	46.28539233	19.0978343	1534.805047	234.5110518	283.9633531	0	0	36.55448046	0	0	0	11.10945877	287.882328	7.971824425	0	21.39742071	772.1764749	62.10428423	0	9.589368398	0	0	169.3295535	0
GLUCONEO-PWY: gluconeogenesis I	0	62.808234	165.225796	1421.964513	0	200.9319144	163.1460815	74.20881926	337.7785233	425.3686111	0	81.93648434	0	495.2725528	0	221.0674418	0	43.58686313	279.2909468	119.2078484	0	71.56361627	1867.051329	321.9478192	328.5852764	0	0	0	78.61386066	107.3014801
GLUCOSE1PMETAB-PWY: glucose and glucose-1-phosphate degradation	33.0631935	0	119.3327665	87.95506344	0	0	127.5791663	0	707.0712567	101.5623277	773.5952405	67.18528099	0	63.24139475	0	126.8802789	61.87209005	9.452063962	257.8031982	56.37470073	0	57.00691291	969.0584301	56.49622169	8.170630155	14.48076008	0	0	91.16356913	79.73033866
GLUCUROCAT-PWY: superpathway of &beta;-D-glucuronide and D-glucuronate degradation	11.81765139	41.59802175	160.1465987	361.142642	0	0	123.9050779	37.85617519	1124.507694	290.8635264	560.9267483	0	0	108.6459226	0	0	0	31.72768284	251.5134158	49.54488578	0	9.238225214	513.0325432	63.84377683	0	0	0	0	41.26651923	0
GLUDEG-I-PWY: GABA shunt	155.8901607	167.7322523	171.8492054	304.3145807	19.74116892	0	129.573421	11.5125028	476.7673583	733.8125245	245.731978	39.39867939	18.09696649	174.3752791	21.36819362	0	42.50094851	25.6132615	571.8417211	171.9814584	17.17783813	51.39398309	841.4550112	56.2395306	241.6656998	0	1762.240499	73.75918801	170.9927743	41.12231551
GLUTORN-PWY: L-ornithine biosynthesis	1557.064501	1797.494633	259.0885396	2078.885075	255.130022	571.7044364	526.0036351	1009.838765	2103.066562	2029.374431	1603.693188	87.99072711	9.933159931	1940.656454	25.08808518	197.4625924	295.7523157	155.3407671	559.9379399	258.6699232	57.92536916	127.3515525	3786.04035	572.1168885	759.2180812	714.5656801	1933.919333	79.94451008	807.132599	137.9350092
GLYCOCAT-PWY: glycogen degradation I (bacterial)	0	0	51.5779964	0	0	0	0	0	887.8692873	56.95426028	133.6731208	75.55731811	0	0	0	96.45846047	38.08144731	16.4626299	248.98118	85.12213079	0	38.48301497	232.1357716	0	0	0	0	0	0	29.45173485
GLYCOGENSYNTH-PWY: glycogen biosynthesis I (from ADP-D-Glucose)	37.82768466	73.54155375	1246.220284	1111.96801	79.23961636	457.6834963	206.8902332	95.22236884	1591.913385	2676.398445	861.4235628	59.56245582	0	944.5863121	0	108.5216295	22.08129349	57.54073944	554.9684195	155.355105	0	29.35314573	1804.086275	207.5164978	1002.805135	35.35080534	0	0	370.1557789	76.24382784
GLYCOL-GLYOXDEG-PWY: superpathway of glycol metabolism and degradation	10.40113971	54.37007083	19.16278592	43.49579154	0	0	0	11.11772606	0	49.26494954	32.91603786	0	0	45.13252149	0	0	0	0	141.4181144	0	0	0	331.5624193	0	0	0	0	0	29.37003106	0
GLYCOLYSIS-E-D: superpathway of glycolysis and Entner-Doudoroff	0	23.72819933	173.6884386	1285.604227	37.28492331	0	99.3289455	184.4882313	756.5223271	410.1113336	585.4035112	56.9082852	0	383.773973	0	137.5087265	60.98237432	47.55665007	431.6277743	37.39781365	0	43.76186481	1978.798438	211.1444253	374.5170561	44.36483971	0	0	103.1915017	142.7369955
GLYCOLYSIS-TCA-GLYOX-BYPASS: superpathway of glycolysis, pyruvate dehydrogenase, TCA, and glyoxylate bypass	59.18689437	0	140.0227054	1683.486659	153.7651883	0	148.4340453	198.7562258	384.446333	364.6445152	595.7604002	99.6668729	0	402.281759	0	216.6898909	0	77.68140411	293.5696533	90.80113542	0	67.35813708	2222.364502	296.3553134	558.2119482	42.14412597	0	0	77.13035725	52.71386302
GLYCOLYSIS: glycolysis I (from glucose 6-phosphate)	65.16046647	20.68891814	164.4781498	1645.433417	145.6696352	318.5499486	141.2322641	191.3445125	729.8707035	388.7711566	616.3821645	125.0911016	0	995.746714	0	405.7550176	497.6318969	70.76561954	483.8472909	103.6924378	0	123.8413984	2255.064605	340.6285695	622.0888491	62.45159369	0	0	74.64048301	367.3921011
GLYOXYLATE-BYPASS: glyoxylate cycle	48.53831125	35.12057203	128.5122812	1640.960343	131.5062279	97.54278343	116.3920952	118.722538	2893.256381	352.1167881	813.0174114	108.151976	0	168.0674584	13.62838188	158.5012995	7.842472948	86.99203742	520.7625243	93.27344856	0	74.20639167	1660.38109	494.764381	302.2336375	32.12117789	0	198.3374586	156.9885894	29.69939775
GOLPDLCAT-PWY: superpathway of glycerol degradation to 1,3-propanediol	0	0	0	93.88029672	0	0	0	0	0	0	0	0	0	41.68696111	0	32.57120654	157.8028221	0	341.3140092	0	0	0	513.1356042	27.45449875	0	0	0	0	0	0
HEME-BIOSYNTHESIS-II: heme biosynthesis I (aerobic)	425.1980798	286.9708924	239.0189331	2403.521395	192.8285117	173.079465	303.3425394	476.2365516	1472.470104	398.0983615	591.1284672	114.738933	21.30037958	449.8499228	0	196.253648	51.45868757	109.8202777	353.7214659	175.7065009	24.97713482	86.59406236	4253.033717	481.5273947	237.4998465	530.597054	0	167.0829074	152.1488905	151.5526636
HEMESYN2-PWY: heme biosynthesis II (anaerobic)	398.0876051	275.1860031	115.2296699	1908.226241	156.8931886	1460.58372	224.8510062	400.660522	2460.97588	402.7003326	523.8125105	33.41072051	24.16978586	356.7069921	0	221.8536524	62.24691039	92.54718771	461.7141542	146.2268179	46.05238346	94.31010454	3948.415055	341.7821043	336.7203786	474.194331	0	262.1852489	170.4130588	208.3614067
HEXITOLDEGSUPER-PWY: superpathway of hexitol degradation (bacteria)	0	0	161.1835472	56.57947171	0	0	38.30847756	78.76660306	619.7643092	302.9734058	425.5805865	0	0	592.7190507	0	27.7213403	60.26721766	0	348.5621268	0	0	0	884.154697	59.62842612	145.7413122	0	0	0	62.43225732	0
HISDEG-PWY: L-histidine degradation I	179.7459233	347.9253831	86.58963576	1008.015276	67.54164099	1345.078274	203.6441504	281.1605653	37.78298452	299.5326527	432.8743225	40.08926857	0	525.2445216	0	0	117.6253299	20.48088332	223.7112847	60.26573249	0	0	1380.568415	135.5737524	941.809202	206.3203171	0	10.53868803	232.1466057	0
HISTSYN-PWY: L-histidine biosynthesis	35.30841827	91.49146415	106.4903144	1876.094104	200.1566791	0	141.4821604	400.3788789	399.8369178	167.9154647	224.7236838	261.6350672	29.24451044	1695.6215	55.50900321	745.3253155	371.8371853	134.9911887	505.0213605	309.156827	200.325851	131.9127248	2644.79234	352.7077523	1009.080494	501.1675357	7109.491715	231.9690098	79.358723	533.6410437
HOMOSER-METSYN-PWY: L-methionine biosynthesis I	32.03276909	43.00298963	2506.880931	1046.555047	158.8152717	156.1117957	140.950772	72.10897124	2798.063247	3928.567056	563.2951242	33.16741558	0	1992.196787	0	202.8329806	303.9897728	29.54439174	1123.191644	267.7119675	0	18.92932579	1249.86614	152.0463655	1329.530191	0	0	18.10598754	1079.553969	0
HSERMETANA-PWY: L-methionine biosynthesis III	531.4752382	942.4980264	799.3026377	1993.910747	215.2657166	245.8191061	266.0601167	1254.145314	329.1623726	3440.098884	1752.817492	171.6238245	65.19989668	1712.346175	40.48256197	219.8436041	124.5680523	180.9396066	412.0932393	743.7009675	82.0775657	240.0767807	4048.298219	546.7191073	1378.063615	395.0759409	2654.827897	187.9223138	1216.220553	264.7169366
ILEUDEG-PWY: L-isoleucine degradation I	0	0	0	168.5233299	0	0	0	0	0	0	0	0	0	0	0	0	0	0	0	0	0	0	140.6581894	45.93810273	0	0	0	0	0	0
ILEUSYN-PWY: L-isoleucine biosynthesis I (from threonine)	295.5791767	402.6483845	1401.977714	2858.937913	371.3897796	2036.691748	353.4668174	544.8260926	1525.54251	1781.737335	1178.564829	113.2827593	0	2952.125501	0	424.0715763	370.6396073	139.8120163	1071.454083	333.7711042	55.45784886	161.0103671	4134.083366	595.5760549	1970.094303	708.8504736	4538.439237	143.1913671	458.4017162	320.3196496
KDO-NAGLIPASYN-PWY: superpathway of (Kdo)2-lipid A biosynthesis	0	0	0	0	0	0	0	0	240.6733945	0	63.57540003	0	0	0	0	0	0	0	0	0	0	0	0	0	0	0	0	0	0	0
KETOGLUCONMET-PWY: ketogluconate metabolism	62.62607132	243.6963822	126.8987622	66.71091194	0	9.345766438	76.82043278	75.85675334	810.9936069	209.1105084	276.1488503	0	0	47.66528423	0	0	0	16.6854064	280.8627699	18.41698023	0	28.04193612	648.7216355	26.28108031	9.503021169	0	0	0	123.6516624	0
LACTOSECAT-PWY: lactose and galactose degradation I	0	0	666.9807273	32.11108145	0	0	12.86902572	14.12153846	429.9292251	672.4805036	145.1826447	0	0	373.9406547	0	0	21.44079692	0	365.2971696	0	0	0	295.7848264	10.74735217	315.6798422	0	0	0	679.1088075	0
LEU-DEG2-PWY: L-leucine degradation I	0	240.6585264	0	637.221413	16.10650918	0	0	127.8991527	0	0	0	0	0	89.79979928	0	0	0	23.42713114	0	0	0	0	614.8074121	19.70677359	32.20302629	0	0	0	0	0
LIPASYN-PWY: phospholipases	0	0	0	0	0	0	12.61149099	0	0	0	0	0	0	0	0	0	0	0	0	0	0	0	0	0	0	0	0	0	0	0
MET-SAM-PWY: superpathway of S-adenosyl-L-methionine biosynthesis	63.80324061	89.43387653	1165.394231	1373.240993	169.7551001	231.3614929	177.600542	141.7706588	3071.223395	1601.778906	856.3180125	33.45502651	0	2233.46178	0	296.5669339	368.9904612	51.75804711	1019.863665	246.9149685	0	34.40913877	1900.821971	247.8003667	1250.758026	0	0	35.58078977	665.5556964	0
METHGLYUT-PWY: superpathway of methylglyoxal degradation	0	0	0	0	0	0	0	0	0	0	0	0	0	76.04170403	0	0	0	0	0	0	0	0	0	0	26.56897378	0	0	0	0	0
METHYLGALLATE-DEGRADATION-PWY: methylgallate degradation	0	153.8217154	26.14448559	223.2677776	0	0	0	0	0	17.84550136	0	0	0	123.5822939	0	0	0	0	0	32.98314023	0	0	96.73453619	47.09292804	0	0	0	0	0	0
METSYN-PWY: L-homoserine and L-methionine biosynthesis	61.24010088	82.23891276	1173.473207	1427.023377	192.3342838	245.0925387	191.3089622	127.3212254	3751.574594	1604.054728	925.8719712	38.94603743	0	2450.942922	0	363.5904532	341.2037117	49.12854083	1488.418703	290.533989	0	33.38801427	1996.939471	239.5974286	1300.708518	0	0	33.45442582	751.8125183	0
NAD-BIOSYNTHESIS-II: NAD salvage pathway II	0	20.62709378	146.4239148	207.1104521	22.55751491	0	71.55454786	63.98743815	1953.091336	381.8637121	761.0086085	19.59420015	0	107.4059979	0	30.51002966	0	27.92271158	376.083431	44.66269265	0	69.33279655	595.3160274	48.17486962	42.63349639	20.80792042	0	0	161.2282505	14.34556389
NADSYN-PWY: NAD biosynthesis II (from tryptophan)	0	0	0	234.6676353	0	0	0	0	0	0	0	0	0	0	0	0	0	0	0	0	0	23.21307467	346.6285543	39.55937755	0	0	0	0	0	0
NAGLIPASYN-PWY: lipid IVA biosynthesis	860.4827565	1289.402644	176.2718012	1324.843116	161.1272896	534.7991531	308.7054515	324.5544161	1017.450246	1139.099442	1217.537076	0	20.36544598	627.5951609	11.48162935	45.13848915	0	86.08082013	232.6561897	186.9362023	31.84549638	98.0256438	2762.464825	305.3913425	253.4193213	555.9141047	0	41.49468036	292.4855826	131.091942
NONMEVIPP-PWY: methylerythritol phosphate pathway I	295.6790375	356.4931483	556.0622706	1578.620837	197.4908464	133.6532121	219.5681922	414.901738	1093.899319	1343.024453	671.7046133	28.91532967	0	658.4677399	0	168.4024987	113.2994202	114.197416	365.7781391	117.3154574	0	28.85545944	2537.317014	281.5898232	888.0617562	169.2459758	834.0926265	169.4584148	479.1981216	142.1704726
NONOXIPENT-PWY: pentose phosphate pathway (non-oxidative branch)	618.4196459	944.8917409	1004.289663	2605.20954	280.4319871	1504.107518	269.1407223	599.669797	1397.252984	647.4223235	1456.387707	111.2029902	15.3424907	968.7763732	23.34938528	203.9338028	118.7290441	136.1280166	614.9226737	340.8552932	21.43932708	164.443196	5413.822562	468.5123821	1230.729214	496.1096807	247.1286404	137.025288	554.6845185	159.5730371
OANTIGEN-PWY: O-antigen building blocks biosynthesis (E. coli)	642.9563761	242.7350992	649.4050001	1536.827247	104.2545686	288.6170784	208.8749794	300.8141366	118.0935164	1388.186297	438.9979505	17.14488703	0	2410.219467	0	91.9674891	60.01054824	68.63648364	451.2512103	261.8299654	0	48.88246854	2480.326154	208.9618699	1025.837984	0	0	28.27650044	0	21.41185556
ORNARGDEG-PWY: superpathway of L-arginine and L-ornithine degradation	0	0	0	216.6910943	20.46881879	0	0	37.57147949	26.4469937	143.402229	239.2339048	0	0	50.23996447	0	0	0	0	0	0	0	0	827.0924971	0	147.775587	0	0	0	0	0
ORNDEG-PWY: superpathway of ornithine degradation	0	0	0	207.2373605	0	0	0	41.53915961	1231.065506	918.5925065	634.9224722	0	0	131.4879913	19.26054092	18.64848562	0	0	0	0	0	0	0	0	0	0	0	0	0	36.35763954
P101-PWY: ectoine biosynthesis	0	140.9293203	0	92.08441374	0	0	0	430.6064688	0	0	0	0	0	28.12029291	0	0	0	0	0	0	0	0	1537.261846	14.16884321	0	0	0	0	0	0
P105-PWY: TCA cycle IV (2-oxoglutarate decarboxylase)	39.79177373	0	24.36119873	1634.964719	136.0496433	0	137.5522157	133.1742622	708.4257404	281.4567263	512.0730879	71.87640308	0	210.4489386	0	164.2088729	0	53.27945483	284.4618715	61.00410358	0	47.49658162	2069.616412	328.4219269	438.0976578	18.44381486	0	0	58.91005942	0
P108-PWY: pyruvate fermentation to propanoate I	0	0	0	955.8539145	34.48793153	0	0	0	0	0	0	0	0	0	0	0	0	21.79326444	25.5467265	0	0	0	180.8858718	70.21064946	12.57070854	0	0	0	0	0
P122-PWY: heterolactic fermentation	0	0	130.4892499	317.7164157	10.66680518	0	0	42.39805863	177.7043202	160.6611975	112.2184308	11.14030039	0	234.2412355	0	217.0382442	323.7468641	0	192.4794464	0	0	0	235.0660956	0	50.53086434	0	0	0	0	0
P124-PWY: Bifidobacterium shunt	44.90296939	0	311.3764603	497.794468	56.38699622	0	41.12748318	0	127.0859983	211.3224464	0	14.22693195	0	1619.622132	0	343.1369762	407.1530467	16.92595513	43.0004946	0	13.2143825	0	207.6418236	28.86668463	92.45360565	0	39.90464749	0	0	0
P125-PWY: superpathway of (R,R)-butanediol biosynthesis	0	0	238.1825851	282.6193667	0	0	26.39312721	20.88818872	1434.636938	274.5744137	280.3124923	0	0	501.4806369	0	54.36715374	25.65386977	0	69.93805177	33.58023882	0	25.9201002	217.3575103	14.66366271	77.428039	0	0	0	86.3980301	12.12216292
P161-PWY: acetylene degradation	21.71269882	299.6776732	383.4069339	1646.873289	161.9279807	160.3414268	31.50498975	98.48436258	491.3964231	620.2137158	899.7930645	13.39250402	0	2189.652447	0	231.5689246	595.8222035	31.67478985	305.6542618	101.6780822	14.36453435	22.30287292	1634.218371	432.7402024	25.51152168	0	0	29.36073672	0	0
P162-PWY: L-glutamate degradation V (via hydroxyglutarate)	0	0	0	40.59625483	0	0	0	0	0	0	0	0	0	0	0	0	0	0	0	0	0	0	0	0	0	0	0	0	0	0
P163-PWY: L-lysine fermentation to acetate and butanoate	0	0	0	99.16711479	0	0	0	0	0	0	0	0	0	0	0	0	0	0	0	0	0	0	0	0	0	0	0	0	0	0
P165-PWY: superpathway of purines degradation in plants	0	0	0	325.1122931	32.90243386	0	0	0	0	0	0	0	0	0	0	35.04862692	0	0	0	0	0	0	32.75504529	69.9246958	0	0	0	0	0	0
P184-PWY: protocatechuate degradation I (meta-cleavage pathway)	0	0	0	146.8715728	0	0	0	0	0	0	0	0	0	0	0	0	0	0	0	0	0	0	107.6663651	0	0	0	0	0	0	0
P185-PWY: formaldehyde assimilation III (dihydroxyacetone cycle)	46.53505155	0	77.14253315	620.2063288	48.822668	0	45.05921979	0	259.1609834	237.7317921	288.4337924	74.18909848	0	443.3931133	0	253.7472282	183.4580201	0	396.4036507	48.00730558	0	0	701.9123579	38.14625064	0	0	0	0	26.9824273	34.42962921
P221-PWY: octane oxidation	463.2225097	271.8170618	216.4896292	871.8984763	170.1349883	135.2439282	150.1823487	1546.033305	57.29731506	119.4017493	239.6731395	19.07377782	24.93561232	187.8657072	0	0	0	88.51231627	144.079268	67.38527924	0	19.68695404	1665.937586	235.6278638	179.6656796	459.0565927	0	29.80750122	259.4381241	57.53253462
P23-PWY: reductive TCA cycle I	0	0	0	68.62680621	0	0	0	0	0	0	0	0	0	0	0	0	0	0	0	0	0	0	0	0	0	0	0	0	0	0
P4-PWY: superpathway of L-lysine, L-threonine and L-methionine biosynthesis I	0	73.76028207	230.4112799	1205.865729	43.86858223	68.95013636	144.4662302	82.07137615	1594.130339	397.4923167	493.486704	29.82976786	0	1298.073469	0	226.2631928	210.6023417	44.03946304	487.8197504	0	0	0	1539.162067	174.9142833	282.7337404	0	0	0	208.5807722	0
P42-PWY: incomplete reductive TCA cycle	0	0	0	91.29453021	0	0	0	0	0	0	0	0	0	0	0	0	0	0	0	31.13387105	0	0	29.76674296	0	29.86605263	0	0	0	0	0
P441-PWY: superpathway of N-acetylneuraminate degradation	0	0	177.7010499	62.28177369	0	0	48.59619623	0	75.74387188	214.4057184	218.0968399	0	0	115.9960994	0	0	0	23.02906138	478.7945455	0	0	0	1067.860964	113.5247882	0	0	0	0	0	0
P461-PWY: hexitol fermentation to lactate, formate, ethanol and acetate	0	0	239.257625	220.9436305	0	0	43.33368196	60.7968993	1712.604199	373.4117677	658.0750655	0	0	1483.682542	0	184.506288	1349.589312	27.00266406	357.118482	16.33963359	0	18.1515528	1262.441827	70.36248112	50.22809359	0	0	0	61.77118088	0
P562-PWY: myo-inositol degradation I	0	0	0	16.00475012	0	0	0	0	0	0	0	0	0	0	0	0	0	0	0	0	0	0	0	0	0	0	0	0	0	0
P621-PWY: nylon-6 oligomer degradation	0	0	0	10.89418566	0	0	0	0	0	0	0	0	0	0	0	0	0	0	0	0	0	0	0	0	0	0	0	0	0	0
PANTO-PWY: phosphopantothenate biosynthesis I	1784.889254	1775.863317	398.7563279	1812.516115	148.4686585	276.6323958	643.4756806	1652.153383	1082.519806	2111.874099	1636.797015	128.2579076	50.77573666	1733.411762	38.52130088	187.9517262	353.1691807	185.2905337	449.5302399	356.66042	96.3765516	136.4091462	4778.59769	372.1720931	483.0906568	797.3020105	1300.122544	370.8583983	1475.584043	171.9629209
PANTOSYN-PWY: pantothenate and coenzyme A biosynthesis I	44.02545731	220.997177	321.8783742	1519.52901	156.6166023	273.1907013	265.9033196	1135.287675	1478.902309	330.6630168	1078.798656	0	0	742.6862734	0	0	22.97988925	66.80323657	467.861752	54.06544392	17.67121037	47.90026408	2983.268678	307.1405052	456.3472357	173.3642898	0	44.54361035	418.9493178	0
PENTOSE-P-PWY: pentose phosphate pathway	0	0	298.546327	623.1412128	14.92348529	0	25.12204301	63.14471062	1154.859621	428.2567887	309.14863	33.6169552	0	254.8455158	0	217.1570491	145.1335238	27.46498032	567.3059546	0	0	27.47621372	1311.337616	89.35633946	298.9267025	18.72307609	0	0	407.9342037	49.31797173
PEPTIDOGLYCANSYN-PWY: peptidoglycan biosynthesis I (meso-diaminopimelate containing)	319.9723648	757.7893373	682.4645156	2123.894789	215.5504195	914.7463817	300.2096338	776.6274706	1870.17292	1585.457231	1230.709522	31.94300934	0	2899.163024	0	346.002865	815.9116744	111.7398625	717.4267869	157.7643695	19.74694288	96.16740875	4134.132304	350.5745051	1268.909544	309.187925	639.652402	141.0029976	453.4713787	155.8814124
PHOSLIPSYN-PWY: superpathway of phospholipid biosynthesis I (bacteria)	836.0849845	874.4326391	908.047477	1193.79014	108.4581316	390.8975165	219.7037368	658.2750365	1687.403673	1499.280239	1048.871528	81.49541911	0	1185.770292	25.13310511	137.4759774	46.56074107	126.2594069	421.3914476	245.249265	0	98.66374052	3046.437041	263.1292698	604.4985722	432.4375285	18.90408705	63.45365193	264.1318082	42.91799946
POLYAMINSYN3-PWY: superpathway of polyamine biosynthesis II	0	0	0	140.6577658	0	0	0	0	0	0	0	0	0	0	0	0	0	0	0	0	0	0	185.1525843	91.17767511	13.16003167	0	0	0	0	33.64909048
POLYAMSYN-PWY: superpathway of polyamine biosynthesis I	0	149.7947203	77.98302792	393.0353489	0	29.80092934	58.89035995	43.12026641	90.04488462	220.3744784	419.9434161	0	0	151.3719111	0	0	0	12.20984366	102.8356869	0	0	27.45483611	705.4834798	92.03084062	26.13251998	0	0	50.80136894	33.304916	0
POLYISOPRENSYN-PWY: polyisoprenoid biosynthesis (E. coli)	58.1493273	38.14924629	193.4063038	690.3821976	74.31785487	0	28.51114782	0	823.2923946	258.7933405	290.147888	31.7789017	0	316.066597	0	96.78156296	24.94870227	22.42068605	306.2635833	0	0	16.66117915	656.7588854	55.26594516	137.1119085	0	0	0	93.95028441	12.05793321
PPGPPMET-PWY: ppGpp biosynthesis	13.3871888	0	97.03734062	436.1280822	29.63663647	0	128.1754877	29.06138412	1319.939373	64.26056449	441.1937299	6.672642552	0	58.26415936	0	0	0	18.67950107	467.0827526	35.28742645	0	14.80411481	645.1026629	253.7442423	35.79713807	19.48548238	0	0	0	0
PROTOCATECHUATE-ORTHO-CLEAVAGE-PWY: protocatechuate degradation II (ortho-cleavage pathway)	428.2567821	359.5245244	103.4191249	507.698718	83.07950341	59.37454133	124.4943682	510.7009154	903.0203602	505.6307682	334.7322751	11.31574763	0	306.9735325	0	0	26.20177097	62.17380373	99.59849381	93.59001126	10.53985329	9.996743371	1435.620128	111.023845	149.9528681	145.3808623	0	31.97648944	183.1330492	21.16672423
PRPP-PWY: superpathway of histidine, purine, and pyrimidine biosynthesis	91.87666217	0	195.2372116	588.8615285	0	52.63967732	86.14601946	198.1283346	74.4706129	212.5034641	467.1037354	41.69561471	0	1029.542007	0	253.190867	206.8671208	0	277.7912737	56.30672751	0	0	2231.983787	184.5719091	0	0	0	0	0	0
PWY-101: photosynthesis light reactions	0	0	0	0	0	0	0	32.38905217	0	0	0	0	0	0	0	0	0	0	0	0	0	0	0	0	0	9.139324943	0	0	0	0
PWY-1042: glycolysis IV (plant cytosol)	66.95465947	27.70837663	365.481854	1505.185076	199.3653753	217.583604	196.4130961	183.1277818	1834.300527	1049.78342	1098.573638	3874.813751	5803.184126	845.8666396	6477.916225	1155.28769	419.1197271	100.7923584	3091.578078	1795.979209	7200.288749	5197.473181	2476.824611	352.1612801	1445.993864	29.04338944	776.4471353	7031.184915	529.2024823	3734.995615
PWY-1269: CMP-3-deoxy-D-manno-octulosonate biosynthesis I	49.50035389	89.83377596	183.6375806	781.6686169	98.08887488	71.84863633	249.5254632	530.717378	1528.796768	169.1569267	497.6288117	0	0	121.8817342	0	56.83507589	15.69151187	34.99687638	341.4426031	27.31105056	9.950570046	35.3490066	2568.790763	208.4283898	73.96753541	92.15248785	0	36.32703942	116.1204413	24.95401913
PWY-1361: benzoyl-CoA degradation I (aerobic)	0	0	0	167.5504507	0	0	0	0	0	0	0	0	0	0	0	0	0	0	0	0	0	0	68.35325726	31.37897743	0	0	0	0	0	0
PWY-1501: mandelate degradation I	0	0	0	95.89153449	0	0	0	0	0	0	0	0	0	0	0	0	0	0	0	0	0	0	0	0	0	0	0	0	0	0
PWY-1622: formaldehyde assimilation I (serine pathway)	0	0	0	0	0	0	0	0	0	0	0	0	0	0	0	0	0	0	0	0	0	0	0	20.80134129	0	0	0	0	0	0
PWY-181: photorespiration	0	0	0	0	0	0	0	0	0	0	0	0	0	0	0	0	0	0	0	0	0	0	0	36.80811513	0	0	0	0	0	0
PWY-1861: formaldehyde assimilation II (RuMP Cycle)	37.38685689	0	0	351.2216693	83.51127211	31.78578354	0	31.17035875	0	0	39.63393871	52.28736228	0	214.9511463	0	211.8759743	52.38448606	17.78225203	0	0	0	0	804.705935	0	467.1398293	0	0	40.3315073	366.0713057	0
PWY-2201: folate transformations I	0	0	0	0	0	0	0	0	0	0	0	18.63682854	0	0	0	0	83.11056413	0	51.21682395	46.76029567	0	57.18643544	0	0	0	0	0	0	0	23.98391116
PWY-2221: Entner-Doudoroff pathway III (semi-phosphorylative)	0	0	0	0	0	0	0	0	0	0	289.8291099	0	0	0	0	0	0	0	0	0	0	0	436.0137846	47.65456722	0	0	0	0	0	0
PWY-241: C4 photosynthetic carbon assimilation cycle, NADP-ME type	0	0	0	910.3737273	63.77661111	0	0	30.95601585	0	0	0	18.2388238	0	34.650324	0	103.1000848	0	15.7223649	10.13723158	0	0	0	930.5012588	134.2404372	55.59538702	0	2205.483451	0	0	0
PWY-2723: trehalose degradation V	0	0	25.03443322	0	0	0	0	0	382.3189666	28.27821423	67.89526065	79.64811599	0	0	0	141.7635362	26.93974379	9.022433426	125.7700464	46.8302376	0	24.21166385	124.0611698	0	0	0	0	0	0	62.10709365
PWY-2941: L-lysine biosynthesis II	16.37168925	0	307.7564662	583.5259485	62.23308289	279.7260435	49.26760983	72.65863894	801.6968641	786.9513561	312.2382917	0	0	892.9208924	0	245.3671174	370.9836793	0	519.9429741	50.03893098	0	0	2186.678987	211.8272147	600.2070447	0	0	146.8848491	424.4758311	0
PWY-2942: L-lysine biosynthesis III	0	410.1783673	262.0397108	1841.377105	140.3711802	473.6472076	51.18095852	115.5442356	1226.318612	378.2036489	171.9216339	35.03733338	0	891.7154023	0	209.8783406	298.2318973	47.50286217	439.9978105	0	0	0	2678.508662	278.0692595	1227.863866	0	0	159.3912482	398.6058883	0
PWY-3001: superpathway of L-isoleucine biosynthesis I	451.2877594	564.4130538	728.6489099	2091.217867	233.7392311	787.6787899	306.6444916	531.6065063	1731.747596	1436.735732	1308.340833	100.8604179	14.01383768	2561.892537	17.37214124	630.0937551	463.4894317	134.1588757	599.894029	245.865756	49.42503577	129.799769	4212.141582	495.2236893	1461.68847	441.7943092	4363.028381	177.6580539	516.9075178	305.9150003
PWY-3502: superpathway of NAD biosynthesis in eukaryotes	0	0	0	248.0745324	0	0	0	0	0	0	0	0	0	0	0	0	0	0	0	0	0	0	369.8687354	34.1965896	0	0	0	0	0	0
PWY-3781: aerobic respiration I (cytochrome c)	1580.639907	674.5689222	578.8440323	2619.790017	280.0942692	2785.187932	414.6874364	728.9162016	133.6162871	236.2522026	1008.232217	484.1122029	46.56430377	435.8479807	43.49944408	1046.40707	356.6168489	205.8619	460.5712809	630.6814384	87.3417764	300.2803066	3970.77072	480.16622	1606.134742	833.6485564	3298.074251	247.0462984	230.0821909	556.3078339
PWY-3801: sucrose degradation II (sucrose synthase)	0	0	154.6035034	756.9888858	0	0	0	75.8587271	79.9450442	288.0302684	446.5209163	0	0	176.7863808	0	34.05544613	0	0	264.292382	24.24890388	0	34.25169265	798.1050098	42.69823909	222.6381925	0	0	0	0	0
PWY-3841: folate transformations II	112.0265031	372.0623014	1481.020446	1838.484709	220.0455517	1246.870511	199.2062157	637.5699138	894.4150142	2085.943852	1185.001558	62.46557024	21.48416403	1039.056532	16.14202482	515.7975037	851.0684787	75.48079865	1347.437943	222.4715145	34.53915192	82.32037465	2708.745708	432.0369001	1013.160134	339.6919386	0	85.38011346	635.0842618	86.24768252
PWY-4041: &gamma;-glutamyl cycle	0	0	0	0	0	0	0	0	799.9597205	51.3109642	172.3645751	177.2847023	0	122.6298653	82.69846252	112.0881896	798.1538262	0	114.5371751	0	0	194.046917	259.6307465	18.49015958	0	0	0	0	0	505.1396157
PWY-4202: arsenate detoxification I (glutaredoxin)	0	0	0	0	0	0	0	0	0	0	0	0	0	725.7199021	0	0	78.5394506	0	0	0	0	0	0	0	0	0	0	0	0	0
PWY-4242: pantothenate and coenzyme A biosynthesis III	21.10159382	136.5139362	354.8122547	1113.514338	140.0970537	40.69552552	192.4909865	1181.734733	2098.955934	235.4614892	918.9757123	0	0	602.3460196	0	0	12.23655296	46.22403722	573.7730605	35.08795583	13.36522576	31.17876869	2280.806309	266.1861934	488.5516598	127.7984326	0	31.48475655	172.3681597	0
PWY-4321: L-glutamate degradation IV	209.810267	187.9409057	31.17227601	391.5392921	27.77600057	0	31.2791451	17.10987192	0	423.5225297	320.5107841	41.16649032	20.03316771	184.5946843	24.38346202	0	51.41479849	35.37352499	664.10283	210.3848095	20.89925251	60.68044464	1104.590627	26.01077437	66.14630969	0	2202.277252	94.40134869	57.84612811	52.23921671
PWY-4361: S-methyl-5-thio-&alpha;-D-ribose 1-phosphate degradation	0	0	0	100.0708932	0	0	0	12.08384284	0	33.93847991	154.2860096	0	0	0	0	0	0	0	0	0	0	0	0	11.21428911	0	0	0	0	0	0
PWY-4702: phytate degradation I	14.89410867	0	0	0	25.73717747	288.1055932	47.79506754	0	15.71497846	489.7775336	264.4501032	0	0	47.9117247	0	436.9822705	26.80809648	5.91575724	151.770837	42.17884709	18.61469661	0	554.1553857	18.30490643	16.96011562	0	33.88089498	56.28392798	19.49686529	0
PWY-4722: creatinine degradation II	407.893163	0	0	279.0292293	0	0	27.89900749	0	0	74.04330044	222.0819063	0	0	0	0	0	0	0	0	0	0	0	20.50027913	0	0	0	0	0	62.94582134	0
PWY-4981: L-proline biosynthesis II (from arginine)	482.1387926	780.9286868	432.6635191	547.0273317	140.0521137	325.9720082	206.6910774	684.1510996	66.3750085	721.4549828	1077.816177	74.98865675	33.68965493	1132.85422	0	257.9233104	438.6322549	64.88660473	142.1090302	146.8793639	21.52787351	73.20557478	1796.077739	117.31607	395.435368	39.31681346	0	51.65869021	466.6571073	74.6644867
PWY-4984: urea cycle	0	0	0	1090.518263	0	0	264.0248518	20.20879517	0	0	0	85.18119625	0	0	0	179.7052609	108.9059975	27.61529703	0	51.52850424	26.55382041	29.98077228	671.0419213	104.1483575	0	0	0	0	0	0
PWY-5004: superpathway of L-citrulline metabolism	0	0	0	27.184055	0	0	0	0	0	0	0	0	0	0	0	0	0	0	0	0	0	0	49.07724805	0	0	0	0	0	0	0
PWY-5005: biotin biosynthesis II	0	0	0	30.48215316	0	0	0	0	0	0	0	0	0	0	0	0	0	0	0	0	0	0	0	0	0	0	0	0	0	0
PWY-5022: 4-aminobutanoate degradation V	176.9619281	416.0262778	245.0764122	531.587794	103.3562863	0	0	221.384689	0	284.3377782	285.3396077	44.1546312	0	323.8280549	0	56.35189759	0	0	0	34.16929338	0	0	836.5624628	39.4951774	520.4290205	0	0	0	71.26144293	0
PWY-5028: L-histidine degradation II	200.587813	302.8197212	0	265.6759081	38.10516099	0	0	288.7243389	38.1791043	291.9003999	302.8537808	0	0	382.6773799	0	0	127.6817197	0	26.56101345	0	0	0	964.4954087	60.11730455	0	11.05938192	0	0	0	0
PWY-5083: NAD/NADH phosphorylation and dephosphorylation	300.2625266	398.4077901	218.2811941	1007.305565	176.4311074	56.08024492	99.8221039	124.2972276	1739.603596	459.460354	686.4955598	51.70770509	18.42559917	907.2907565	26.63162099	55.00440595	0	58.8287892	395.6947688	136.6918997	27.22969363	63.5136372	1453.802195	255.8204993	259.7908155	440.7002327	31.8506296	41.83564701	167.9840438	70.85839163
PWY-5088: L-glutamate degradation VIII (to propanoate)	0	0	0	0	0	0	0	0	0	0	0	0	0	0	0	0	0	0	12.46800895	0	0	0	0	0	0	0	0	0	0	0
PWY-5097: L-lysine biosynthesis VI	0	468.5096188	281.7916687	1917.523221	149.216992	491.2691963	59.06745373	133.7504393	1305.307124	426.2631595	198.0567339	36.5273334	0	992.3700748	0	219.6403667	323.6849947	54.25200916	432.9199112	0	0	0	2974.754916	301.5122969	969.7357195	0	0	159.317158	418.7705052	0
PWY-5100: pyruvate fermentation to acetate and lactate II	15.21003721	39.67441289	1831.051606	217.4193568	18.24711691	197.3259517	25.01687264	71.5898307	1136.775732	2557.684827	871.2045908	14.42357247	0	2189.599175	0	1759.608012	763.8002932	30.57292177	2057.902839	241.3594514	34.94468142	19.26788815	1003.520434	176.6133645	1430.810945	0	0	72.49873283	1123.484984	0
PWY-5101: L-isoleucine biosynthesis II	0	0	179.0145624	656.854901	0	0	0	0	40.42087517	40.1650316	26.9873444	15.53715138	0	13.62076073	0	0	0	0	40.07193092	26.1464655	0	0	24.95216265	30.3582644	225.1942013	0	0	0	0	0
PWY-5103: L-isoleucine biosynthesis III	205.4364876	351.9442198	1245.645997	2197.964226	269.7103801	1494.52097	297.1352439	382.4356088	1253.444123	910.8208297	1087.155948	83.95788451	0	2647.981396	0	367.3235403	329.115681	122.6313417	692.0909857	219.4940854	18.40663561	96.19538071	4020.905474	568.5839537	1535.315161	337.7183506	3795.07364	128.0822857	382.0172793	238.3402626
PWY-5104: L-isoleucine biosynthesis IV	0	0	0	542.178808	28.70872116	0	0	0	0	0	0	0	0	0	0	0	11.10518309	11.63176984	0	38.07400824	0	0	190.9036556	64.86760703	70.83265269	69.28904898	0	0	0	0
PWY-5121: superpathway of geranylgeranyl diphosphate biosynthesis II (via MEP)	124.1208956	78.23588593	576.5979559	1052.638063	130.7010638	145.5588928	60.58249674	0	793.5590618	1171.723845	414.3005328	34.41647822	0	340.1609626	0	91.35921965	28.5883914	42.0697118	301.9519785	97.0612061	0	0	1208.832742	122.7781131	839.4847004	0	0	0	354.3079768	57.36701785
PWY-5136: fatty acid &beta;-oxidation II (peroxisome)	187.8067619	20.79374427	160.2246828	2288.342206	100.774095	1525.699314	391.54396	236.9348202	1064.162247	546.719657	963.8852883	9.531375899	0	353.0884948	0	28.01354848	16.3476593	93.28648212	509.7193267	72.19615721	0	35.09945471	3801.456777	401.5603848	230.2080925	0	0	0	288.9374391	0
PWY-5138: unsaturated, even numbered fatty acid &beta;-oxidation	230.6227605	0	525.5211964	463.2359532	14.73894927	0	328.3607807	250.1512126	4815.816062	1324.888042	1716.226776	34.64568242	0	306.5253526	0	81.54463483	0	57.83869622	913.9717381	191.7905776	0	38.6231188	3821.758304	257.4076514	81.55658171	0	0	0	681.6853732	0
PWY-5154: L-arginine biosynthesis III (via N-acetyl-L-citrulline)	774.7105337	990.2976639	219.4234642	2230.293515	200.6559433	376.3985602	381.8655494	549.61841	1895.407164	1279.455827	1352.265009	42.15556527	0	2161.785636	20.28730496	239.0406137	300.5985033	150.0495284	481.5561805	274.8456057	58.62905144	98.30160062	3971.462787	441.5348324	898.1459709	541.3723221	2088.119585	107.3544363	369.9520915	137.6577919
PWY-5156: superpathway of fatty acid biosynthesis II (plant)	0	0	0	0	0	0	0	0	0	0	0	0	0	282.6895779	0	0	0	0	0	0	0	0	0	0	0	0	0	0	0	0
PWY-5173: superpathway of acetyl-CoA biosynthesis	307.4178048	343.3527971	86.29309433	1156.575088	108.6865128	0	272.3316325	356.6270758	21.79305478	1338.747322	470.3899335	122.9876068	17.98924623	1384.350624	0	190.0298272	409.3654992	71.13903555	141.8533043	150.2272477	36.60865927	72.46498382	2038.187395	230.9761819	183.3362848	508.0704242	2376.021245	130.3565588	925.023581	200.6653346
PWY-5177: glutaryl-CoA degradation	0	0	0	76.13760274	0	0	0	0	0	0	0	0	0	0	0	0	0	0	71.72220693	15.91574351	0	0	0	10.10227497	38.71229935	0	0	0	0	0
PWY-5178: toluene degradation IV (aerobic) (via catechol)	0	0	37.12125581	374.4913461	0	0	0	0	0	0	0	0	0	89.67161934	0	0	0	0	0	0	0	0	42.17209553	21.83447681	0	0	0	0	0	0
PWY-5180: toluene degradation I (aerobic) (via o-cresol)	0	0	0	697.0012524	0	0	0	0	0	0	0	0	0	182.094939	0	0	0	0	0	0	0	0	44.21176047	0	0	0	0	0	0	0
PWY-5181: toluene degradation III (aerobic) (via p-cresol)	0	178.6282316	54.23641763	486.95638	66.60363629	0	0	0	0	0	128.9946411	0	0	0	0	0	0	0	92.06846773	37.69025286	0	0	462.3597048	96.77686774	78.2202112	0	0	0	43.76840279	0
PWY-5182: toluene degradation II (aerobic) (via 4-methylcatechol)	0	0	0	697.0012524	0	0	0	0	0	0	0	0	0	182.094939	0	0	0	0	0	0	0	0	44.21176047	0	0	0	0	0	0	0
PWY-5183: superpathway of aerobic toluene degradation	0	0	0	387.6803643	0	0	0	0	0	0	0	0	0	0	0	0	0	0	0	0	0	0	37.95544051	0	0	0	0	0	0	0
PWY-5188: tetrapyrrole biosynthesis I (from glutamate)	1027.239099	862.426693	323.7510901	2091.714762	198.033029	1822.94477	351.7570434	708.3453748	474.4752393	972.4468194	1046.353617	63.26737208	21.8791829	756.7715556	22.30189144	34.54807948	41.99597751	164.8301269	205.073281	219.5814042	42.11415492	87.63321644	3979.151631	372.3472387	1007.883956	665.6833887	0	81.95348089	116.8884079	127.5594156
PWY-5189: tetrapyrrole biosynthesis II (from glycine)	1119.37553	1149.967709	211.199902	1045.962565	114.2049466	1110.420676	334.511297	763.0317444	387.3507182	730.2405798	999.7382942	84.0511813	0	650.5926078	0	298.5588712	206.3855185	35.40686622	192.4201677	143.229734	0	93.80981185	3454.812843	136.7800933	339.4792256	19.02169413	3464.527142	138.6628707	86.70439659	246.7137174
PWY-5304: superpathway of sulfur oxidation (Acidianus ambivalens)	0	0	0	20.22809408	0	0	0	0	0	0	0	0	0	0	0	0	0	0	0	0	0	0	16.53462601	5.988028148	0	58.59488658	0	0	0	0
PWY-5345: superpathway of L-methionine biosynthesis (by sulfhydrylation)	190.9348619	255.6524337	317.4370852	1734.516194	178.4439914	0	219.7794551	674.6563545	291.957603	1039.623246	1282.717639	80.84207764	19.36225313	789.8900644	0	113.2064626	40.54831159	74.11311784	368.1973453	232.5451346	42.86056353	109.2994436	3708.684937	296.5391743	695.9596347	262.4832741	0	65.3058144	273.5529084	139.94141
PWY-5347: superpathway of L-methionine biosynthesis (transsulfuration)	70.08143252	92.41287281	1272.134184	1459.899074	185.4094469	280.4619495	198.7058894	144.6352396	4115.418521	1743.731349	999.251969	42.18245445	0	2403.965501	0	398.5409896	383.8633864	55.13399729	1558.470118	282.6396706	0	37.5977262	2154.60713	243.4838334	1361.242894	0	0	38.52093795	832.2454874	0
PWY-5367: petroselinate biosynthesis	38.89966994	0	0	0	0	0	0	0	0	0	0	109.4867906	0	348.2878997	0	418.6545928	690.9011779	0	16.28919071	56.16661311	14.52772532	37.8933911	0	0	0	0	0	0	0	46.92347864
PWY-5384: sucrose degradation IV (sucrose phosphorylase)	0	0	31.79944066	92.44175267	0	0	0	28.7153426	58.45972439	37.43117647	235.9067474	103.374013	0	29.20263	0	96.52168321	25.89942287	0	109.6562274	31.99634916	0	28.25798092	94.70138617	0	0	0	0	0	52.11778277	0
PWY-5415: catechol degradation I (meta-cleavage pathway)	0	0	25.57548141	521.6966782	0	0	0	0	0	0	0	0	0	117.516888	0	0	0	0	17.69671688	0	0	0	26.68788705	14.86035431	0	0	0	0	0	0
PWY-5417: catechol degradation III (ortho-cleavage pathway)	90.86633554	235.2066702	64.98798911	592.7611649	70.67251927	21.94287233	14.31505368	70.05425786	158.5087959	192.3688242	160.7945335	0	0	198.310992	0	0	0	0	53.71432316	27.34863166	0	15.59223459	372.6347638	86.45616147	69.30381219	0	0	0	54.08468682	0
PWY-5419: catechol degradation to 2-oxopent-4-enoate II	0	0	10.81454014	283.9233616	0	0	0	0	0	0	0	21.40368708	0	95.32030608	0	0	0	0	0	0	0	0	72.03514405	0	0	0	0	0	0	0
PWY-5420: catechol degradation II (meta-cleavage pathway)	0	0	0	378.5288891	0	0	0	0	0	0	0	0	0	85.93173048	0	0	0	0	0	0	0	0	56.96102194	0	0	0	0	0	0	0
PWY-5430: meta cleavage pathway of aromatic compounds	0	0	0	394.2603419	0	0	0	0	0	0	0	0	0	99.4444748	0	0	0	0	0	0	0	0	45.19457423	0	0	0	0	0	0	0
PWY-5431: aromatic compounds degradation via &beta;-ketoadipate	90.86633554	235.2066702	64.98798911	592.7611649	70.67251927	21.94287233	14.31505368	70.05425786	158.5087959	192.3688242	160.7945335	0	0	198.310992	0	0	0	0	53.71432316	27.34863166	0	15.59223459	372.6347638	86.45616147	69.30381219	0	0	0	54.08468682	0
PWY-5464: superpathway of cytosolic glycolysis (plants), pyruvate dehydrogenase and TCA cycle	0	0	25.11493997	1202.880265	101.327861	0	0	0	0	0	0	120.7435546	0	219.6914515	0	252.41859	205.009252	59.67880658	125.1054098	87.18857808	0	60.90159561	1063.652517	323.0737165	90.80421219	29.28337488	0	123.5377354	0	124.2103201
PWY-5484: glycolysis II (from fructose 6-phosphate)	47.70353131	15.14999909	141.4262608	1396.44359	120.2043823	211.6286387	104.7152297	163.8777856	656.4419641	308.6608333	553.6830099	85.36913204	0	666.3089329	0	288.7517381	343.2241417	61.01479201	445.5582168	72.31772458	0	89.93602155	1925.448745	297.1227096	401.4584498	36.87768725	0	0	67.16948233	269.1575419
PWY-5499: vitamin B6 degradation	0	0	0	18.61581989	0	0	0	0	0	0	0	0	0	0	0	0	0	0	0	0	0	0	0	0	0	0	0	0	0	0
PWY-5505: L-glutamate and L-glutamine biosynthesis	0	0	0	192.5015444	0	0	0	0	0	0	0	0	0	0	0	0	0	0	0	36.05502354	0	0	243.8876029	60.7095105	0	0	0	0	0	0
PWY-5508: adenosylcobalamin biosynthesis from cobyrinate a,c-diamide II	0	0	0	0	0	0	0	0	0	0	0	0	0	0	0	0	0	0	0	0	0	0	51.18634963	0	0	0	0	0	0	0
PWY-5509: adenosylcobalamin biosynthesis from cobyrinate a,c-diamide I	0	0	0	87.64411893	0	0	0	0	0	0	0	0	0	0	0	0	0	0	0	0	0	0	155.2368876	0	0	0	0	0	0	0
PWY-5529: superpathway of bacteriochlorophyll a biosynthesis	0	0	0	0	0	0	0	0	0	0	0	0	0	0	0	0	0	0	0	0	0	0	56.84457858	0	0	0	0	0	0	0
PWY-5531: chlorophyllide a biosynthesis II (anaerobic)	0	0	0	0	0	0	0	0	0	0	0	0	0	0	0	0	0	0	0	0	0	0	36.97990425	0	0	0	0	0	0	0
PWY-561: superpathway of glyoxylate cycle and fatty acid degradation	81.5829573	0	28.3513459	1422.407523	104.4156049	0	152.811786	105.5351359	718.1023813	343.2363669	571.3292289	19.6208796	0	243.5736501	0	52.78274802	0	57.29672019	284.8064741	66.87432626	0	43.92887593	2016.251695	242.8839239	273.6695866	0	0	0	68.76306544	0
PWY-5647: 2-nitrobenzoate degradation I	0	0	0	31.83198959	0	0	0	0	0	0	0	0	0	0	0	0	0	0	0	0	0	0	133.8773446	0	0	0	0	0	0	0
PWY-5651: L-tryptophan degradation to 2-amino-3-carboxymuconate semialdehyde	0	0	0	159.7324902	0	0	0	0	0	0	0	0	0	0	0	0	0	0	0	0	0	18.45012053	269.6440628	27.11370644	0	0	0	0	0	0
PWY-5654: 2-amino-3-carboxymuconate semialdehyde degradation to 2-oxopentenoate	0	0	0	26.38360355	0	0	0	66.03437689	0	0	0	0	0	0	0	0	0	0	0	0	0	0	117.9697769	0	0	0	0	0	0	0
PWY-5655: L-tryptophan degradation IX	0	0	0	32.52767301	0	0	0	0	0	0	0	0	0	0	0	0	0	0	0	0	0	0	27.13613729	0	0	0	0	0	0	0
PWY-5659: GDP-mannose biosynthesis	1165.282446	1513.424092	292.7041593	1106.640505	131.5729356	977.4300363	422.8649293	491.7548477	368.0350017	1378.076377	1502.168205	137.0824624	30.91014998	1758.927949	8.232209176	247.0844305	45.70528196	117.092474	482.4920695	302.3982665	39.96904897	256.2393764	4485.142422	248.4351945	794.200962	618.9396773	176.9724521	69.02183397	332.6772105	103.5192205
PWY-5667: CDP-diacylglycerol biosynthesis I	1089.645244	1665.285022	858.1461699	1350.471882	128.7537312	491.1603106	235.154452	665.8119028	1615.483622	1800.92314	1666.997594	78.45519805	41.2881488	1080.540171	36.14035873	168.6929587	254.7817456	127.7376453	422.8342553	287.0879374	43.37056101	101.0717084	3010.326632	281.5453788	734.1099068	717.3902321	15.14299403	54.41792862	359.3644935	71.4002571
PWY-5675: nitrate reduction V (assimilatory)	31.7595456	0	284.2975307	1138.755744	96.15994247	16.68888789	11.54417781	146.6820577	212.5491974	99.26032988	252.9160504	66.01761204	0	179.4089392	0	107.8711502	0	86.8659776	429.3046496	22.82276003	0	43.18733985	1417.56868	96.84517182	944.1313609	102.967035	0	0	224.9172073	64.96946537
PWY-5676: acetyl-CoA fermentation to butanoate II	0	0	0	1398.048367	166.2051159	0	0	70.71077645	0	186.3065871	0	16.99264602	0	415.1532612	0	0	0	0	220.9975857	34.35593954	0	0	630.6525042	247.8103484	156.46566	0	0	25.24640334	102.5509325	0
PWY-5686: UMP biosynthesis	1106.124503	1025.350475	855.686687	2331.320877	252.8195286	1157.078345	371.6639616	483.7847614	1834.614394	1962.536058	1431.06276	131.8232302	25.88500467	2240.935994	21.08469255	657.0188327	922.7130989	143.5492425	765.4828931	305.7953329	47.99436532	153.9502172	4177.227646	585.0605151	908.2220782	689.4058458	1543.865719	101.1407674	608.2342497	313.8905525
PWY-5690: TCA cycle II (plants and fungi)	28.42784541	38.09459314	14.82567447	1769.636475	132.2310429	144.8333142	119.9205898	154.287511	374.4618821	227.1389877	343.2588339	115.9941308	0	220.5456615	0	189.5447616	164.9553139	46.49288064	176.7415476	59.80115304	0	43.57183105	1964.058609	466.5169166	435.8179933	39.58299571	23.80849054	92.6764196	38.47991345	122.542089
PWY-5695: urate biosynthesis/inosine 5'-phosphate degradation	34.45850413	206.2900613	755.5468309	1130.487804	60.85655243	484.4097314	122.2429192	198.2961468	39.04915741	165.9584307	333.5621865	54.47028155	0	1453.700562	21.68582937	66.27304793	279.1506036	47.15255482	438.388382	218.0626938	56.74985361	66.01821869	3295.718104	302.1840685	802.237915	34.76721047	52.80649115	71.07037535	115.6284843	79.49856541
PWY-5723: Rubisco shunt	0	0	180.2288953	384.0282337	0	0	116.4636293	93.68355475	848.8046941	250.4875909	664.5232586	51.80047543	0	92.47589375	0	29.47557431	0	53.79603858	307.4159022	49.18762627	0	60.32247736	727.1717003	84.6590475	0	147.9370742	0	0	136.5274455	53.62022322
PWY-5741: ethylmalonyl-CoA pathway	0	0	0	320.8052017	0	0	0	0	0	0	0	0	0	0	0	0	0	0	0	0	0	0	32.79758348	19.8093352	0	0	0	0	0	0
PWY-5747: 2-methylcitrate cycle II	15.97821202	22.8478309	80.56023803	331.3862382	38.22471813	0	0	95.38599914	0	66.48573578	0	14.95620161	0	164.5011434	0	0	6.088908304	15.56731033	0	32.55851561	0	0	445.0849888	47.03729661	174.5748277	58.0252126	0	0	0	0
PWY-5791: 1,4-dihydroxy-2-naphthoate biosynthesis II (plants)	0	0	0	149.5745023	0	0	0	0	489.7052672	0	127.0919946	0	0	523.0352778	0	0	0	20.09639745	29.01973083	0	0	0	399.6047489	0	0	0	0	0	43.02476931	0
PWY-5837: 1,4-dihydroxy-2-naphthoate biosynthesis I	0	0	0	149.5745023	0	0	0	0	489.7052672	0	127.0919946	0	0	523.0352778	0	0	0	20.09639745	29.01973083	0	0	0	399.6047489	0	0	0	0	0	43.02476931	0
PWY-5838: superpathway of menaquinol-8 biosynthesis I	0	0	0	332.1863235	0	0	0	0	0	0	0	0	0	88.97712464	0	0	0	0	0	0	0	0	554.8205782	0	0	0	0	0	0	0
PWY-5840: superpathway of menaquinol-7 biosynthesis	0	0	0	336.3208548	0	0	0	0	0	0	0	0	0	424.4889912	0	0	0	23.96983886	71.74281101	0	0	0	702.0955444	0	0	0	0	0	0	0
PWY-5845: superpathway of menaquinol-9 biosynthesis	0	0	0	363.0322967	0	0	0	0	0	0	0	0	0	215.1921491	0	0	0	0	65.74525472	0	0	0	454.916081	0	0	0	0	0	82.10481846	0
PWY-5850: superpathway of menaquinol-6 biosynthesis I	0	0	0	0	0	0	0	0	0	0	0	0	0	0	0	0	0	0	63.73855347	0	0	0	0	0	0	0	0	0	0	0
PWY-5855: ubiquinol-7 biosynthesis (prokaryotic)	0	0	49.00131347	587.8479571	0	48.28630015	52.45087863	564.5680329	0	228.8727556	285.1761104	8.42940243	0	155.6488818	0	0	0	6.451603733	0	0	0	0	608.5279119	141.8361921	97.56701312	194.0172448	0	0	0	11.15385869
PWY-5856: ubiquinol-9 biosynthesis (prokaryotic)	0	0	49.00131347	587.8479571	0	48.28630015	52.45087863	564.5680329	0	228.8727556	285.1761104	8.42940243	0	155.6488818	0	0	0	6.451603733	0	0	0	0	608.5279119	141.8361921	97.56701312	194.0172448	0	0	0	11.15385869
PWY-5857: ubiquinol-10 biosynthesis (prokaryotic)	0	0	49.00131347	587.8479571	0	48.28630015	52.45087863	564.5680329	0	228.8727556	285.1761104	8.42940243	0	155.6488818	0	0	0	6.451603733	0	0	0	0	608.5279119	141.8361921	97.56701312	194.0172448	0	0	0	11.15385869
PWY-5860: superpathway of demethylmenaquinol-6 biosynthesis I	0	0	0	0	0	0	0	0	0	0	0	0	0	0	0	0	0	0	42.79084579	0	0	0	0	0	0	0	0	0	0	0
PWY-5861: superpathway of demethylmenaquinol-8 biosynthesis	0	0	0	232.1512315	0	0	0	0	0	0	0	0	0	61.2152133	0	0	0	0	0	0	0	0	381.4853309	0	0	0	0	0	0	0
PWY-5862: superpathway of demethylmenaquinol-9 biosynthesis	0	0	0	254.8509214	0	0	0	0	0	0	0	0	0	155.0854684	0	0	0	0	44.14780681	0	0	0	311.0354609	0	0	0	0	0	56.10605551	0
PWY-5863: superpathway of phylloquinol biosynthesis	0	0	0	160.4751442	0	0	0	0	471.1028668	0	130.6385777	0	0	209.7325709	0	0	0	19.68111098	32.38330825	0	0	0	362.7651896	0	0	0	0	0	48.05406833	0
PWY-5870: ubiquinol-8 biosynthesis (eukaryotic)	0	0	0	0	0	0	0	0	0	0	0	0	0	0	0	0	0	0	0	18.14227434	0	47.07405166	0	0	0	0	0	0	0	0
PWY-5871: ubiquinol-9 biosynthesis (eukaryotic)	0	0	0	0	0	0	0	0	0	0	0	0	0	0	0	0	0	0	0	14.67522424	0	40.39302027	0	0	0	0	0	0	0	0
PWY-5873: ubiquinol-7 biosynthesis (eukaryotic)	0	0	0	0	0	0	0	0	0	0	0	0	0	0	0	0	0	0	0	14.67522424	0	40.39302027	0	0	0	0	0	0	0	0
PWY-5897: superpathway of menaquinol-11 biosynthesis	0	0	0	340.5339419	0	0	0	0	906.4037038	0	226.2121081	0	0	414.3046744	0	0	0	24.10803858	76.1304209	0	0	0	807.1645037	0	0	0	0	0	81.24407744	0
PWY-5898: superpathway of menaquinol-12 biosynthesis	0	0	0	340.5339419	0	0	0	0	906.4037038	0	226.2121081	0	0	414.3046744	0	0	0	24.10803858	76.1304209	0	0	0	807.1645037	0	0	0	0	0	81.24407744	0
PWY-5899: superpathway of menaquinol-13 biosynthesis	0	0	0	340.5339419	0	0	0	0	906.4037038	0	226.2121081	0	0	414.3046744	0	0	0	24.10803858	76.1304209	0	0	0	807.1645037	0	0	0	0	0	81.24407744	0
PWY-5910: superpathway of geranylgeranyldiphosphate biosynthesis I (via mevalonate)	0	0	0	0	0	0	0	0	0	0	0	0	0	44.74075715	0	0	0	0	0	0	0	0	83.82103279	0	0	0	0	0	0	0
PWY-5913: TCA cycle VI (obligate autotrophs)	877.8570854	657.5852575	1571.644989	2180.438815	225.0619673	1497.56494	399.4754977	1312.144304	4952.776901	3462.785081	2521.422973	84.76611611	0	3311.419239	10.82388933	764.0202875	786.3682359	237.3806609	1268.414781	330.6717969	72.34686672	162.9609798	5337.389416	608.3812783	948.9181644	426.6789961	8024.436033	344.9081247	1229.671434	549.594409
PWY-5918: superpathay of heme biosynthesis from glutamate	652.4697958	471.8099561	242.4254636	1552.70061	157.622401	368.2132326	230.9936632	538.1424799	513.1836802	595.0045568	723.6779745	18.33490822	0	593.3424144	0	0	44.58826461	63.44104284	110.357707	175.8184492	0	75.28180046	3854.471748	228.5026813	376.4384405	45.36036072	0	46.49443057	104.5032874	39.90509415
PWY-5920: superpathway of heme biosynthesis from glycine	62.371006	0	166.0620825	726.9769146	93.93883881	0	0	169.1092836	0	417.612591	268.0661856	15.72297984	0	410.840901	0	0	62.40773079	20.64811471	44.00361654	109.9902466	0	74.71648923	1361.54491	134.8489073	0	0	0	43.93087937	0	34.86424265
PWY-5941: glycogen degradation II (eukaryotic)	0	0	0	757.499458	0	0	0	0	0	0	0	63.7188457	0	0	0	79.56301432	27.37933218	0	0	76.31864208	0	33.15015988	1251.667214	108.5533268	0	0	0	0	0	29.68685631
PWY-5971: palmitate biosynthesis II (bacteria and plants)	1135.66494	0	0	0	0	0	0	0	0	0	0	231.0522233	0	1209.774816	0	603.6467755	182.597219	0	784.3539918	439.5791311	121.5233345	234.3502154	0	0	0	0	0	0	0	449.7254006
PWY-5973: cis-vaccenate biosynthesis	986.3471212	127.1929182	153.395376	1575.45446	147.0606658	629.4525046	151.700231	307.4185538	497.0581623	123.8420895	526.2084744	230.2527156	46.25693476	685.6600435	22.08506738	2858.182105	1850.705009	157.9136448	1518.466459	171.2759065	81.35087972	79.48817189	3850.178016	467.1645043	488.2359954	717.2514923	361.0959125	75.04296442	21.19346623	194.6692712
PWY-5989: stearate biosynthesis II (bacteria and plants)	1315.259391	447.8369972	187.1109443	1831.017768	169.107641	535.4256663	177.38623	377.5899178	1315.925915	153.6051096	646.2176668	142.3678403	51.09346193	1118.101104	46.44205737	333.0350618	129.1062866	177.3853803	919.1890979	335.2005183	69.11409131	180.4281109	4466.216257	482.3153811	492.344614	855.4883567	45.79693201	115.6551859	25.01347806	171.2378502
PWY-5994: palmitate biosynthesis I (animals and fungi)	0	0	0	462.9766456	0	0	0	0	0	0	0	0	0	0	0	276.9869056	0	0	0	0	0	0	0	0	0	0	0	0	0	0
PWY-6071: superpathway of phenylethylamine degradation	0	0	0	20.68897882	0	0	0	0	0	0	0	0	0	0	0	0	0	0	0	0	0	0	0	0	0	0	0	0	0	0
PWY-6074: zymosterol biosynthesis	0	0	0	0	0	0	0	0	0	0	0	47.42076578	0	0	0	52.55523512	0	0	0	21.72887708	0	0	0	0	0	0	0	0	0	25.11386908
PWY-6075: ergosterol biosynthesis I	0	0	0	0	0	0	0	0	0	0	0	53.31893123	0	0	0	60.11983317	0	0	0	41.44522546	0	0	0	0	0	0	0	0	0	0
PWY-6098: diploterol and cycloartenol biosynthesis	0	0	0	0	0	0	0	0	0	0	0	0	0	0	0	0	0	0	0	0	0	0	0	11.90449774	0	0	0	0	0	0
PWY-6107: chlorosalicylate degradation	0	20.70277294	0	84.81779841	0	0	0	0	0	79.18054656	60.58078877	0	0	21.57298028	0	0	0	0	0	0	0	0	10.00879708	0	0	0	0	0	0	0
PWY-6113: superpathway of mycolate biosynthesis	275.3592374	0	0	0	0	0	0	0	0	0	0	164.1998949	0	0	0	0	0	0	0	0	0	0	0	0	0	0	0	0	0	0
PWY-6121: 5-aminoimidazole ribonucleotide biosynthesis I	797.6450392	1094.276963	487.2342153	2538.15428	318.0250895	960.8304321	261.8954099	387.1647651	2932.548594	1075.282634	1458.17002	260.7389398	135.9180484	2627.593723	0	956.9414197	1045.418123	181.1945363	1528.383896	286.0710057	65.36449833	152.5350894	4197.520261	556.4281858	1943.090463	886.7862061	3173.972234	149.2154885	405.245445	539.4403161
PWY-6122: 5-aminoimidazole ribonucleotide biosynthesis II	767.683356	1148.234993	2360.896688	2771.76016	382.1648493	1036.368301	274.3102908	833.2367653	3948.890519	1292.237254	2208.717559	222.2179171	120.0808801	2871.584757	37.81277248	783.1595126	849.3896721	180.3698471	1553.340965	342.3507044	72.14172343	213.185322	4742.491511	722.3739284	2079.591993	1130.110774	3310.184601	288.0798198	462.8807225	467.1921482
PWY-6123: inosine-5'-phosphate biosynthesis I	53.48443824	0	218.4896084	1112.505898	16.56656219	502.9004482	77.98856938	80.39051425	907.0474795	161.6714758	333.2837808	159.4505002	31.25625969	825.0219867	0	402.6705058	466.5255021	15.14561595	307.099846	64.68352423	0	20.42811241	1610.934341	173.148935	339.4693343	0	0	62.32352771	0	217.6859481
PWY-6124: inosine-5'-phosphate biosynthesis II	54.24087545	0	261.4061556	1165.210085	14.31966151	147.2663844	99.42548111	74.98025153	996.6763409	169.5084602	337.9385188	142.9924457	22.41959161	1331.25046	0	623.3415111	799.2643481	36.31923435	345.7131168	74.06355432	11.01958222	49.25166513	1481.430745	143.440792	347.035349	0	0	52.38557843	57.88236637	85.27949797
PWY-6125: superpathway of guanosine nucleotides de novo biosynthesis II	89.65961904	227.6205814	133.0808662	1967.802452	331.5628721	765.6668789	148.5910071	300.527526	29.1090375	192.5983008	606.3674013	94.40370949	37.68767074	1295.058096	35.67071796	417.9844132	398.7778318	101.0348275	195.63605	38.33354487	51.97670365	79.85176595	3677.827765	517.6393529	512.1830817	643.8960781	4327.079573	162.9241978	77.24438134	231.8217281
PWY-6126: superpathway of adenosine nucleotides de novo biosynthesis II	96.6185787	95.49386574	305.7058477	2079.04258	83.34399472	417.0440912	109.5152735	367.2019239	36.71816933	233.052612	512.3033603	137.860791	26.90480224	1130.59238	0	542.4915954	1603.350866	40.06783535	246.9459573	57.32724833	0	33.18609668	3030.383338	442.7023046	364.5172657	520.3537413	4040.674089	122.4514791	57.90049786	200.7498945
PWY-6147: 6-hydroxymethyl-dihydropterin diphosphate biosynthesis I	94.40514752	111.3607376	350.92901	1222.639338	119.0123893	267.8398645	76.18615616	185.8474947	1387.000176	1111.612082	1862.427642	43.91397464	0	564.5087541	0	1621.647117	188.0041267	37.84583734	2212.729566	206.7196354	29.27716281	27.41702122	1510.890662	274.6257786	395.3663539	66.675588	0	28.18201203	1262.263801	8.228236994
PWY-6151: S-adenosyl-L-methionine cycle I	28.94040155	135.6186991	2082.05273	331.7147548	60.64242678	181.0807213	80.0424715	129.7823742	2632.133862	3169.282647	793.3640571	1034.019838	537.063	2794.574085	34.14186415	453.5584846	1192.050249	54.17724403	1917.829929	377.2329838	65.03313467	102.551234	1629.592971	87.17282295	1503.613747	44.17420369	388.0059769	154.1872504	957.6900017	1420.423657
PWY-6163: chorismate biosynthesis from 3-dehydroquinate	190.224654	266.3287625	342.2149144	1923.678878	194.69796	488.7107724	222.9224994	391.5650907	1244.547166	872.1328714	717.6554229	92.96310542	0	1424.558012	0	449.7189791	652.5113647	89.34359093	449.5544103	131.6184755	12.24491297	69.65743644	3993.320214	400.5287987	662.491924	323.1100213	737.3481863	181.6042837	334.0025014	205.6892422
PWY-6168: flavin biosynthesis III (fungi)	774.3118515	1247.294744	335.7876847	1937.333854	235.3838216	1621.009092	265.5844061	470.4598756	1427.913841	1271.981278	1491.969576	74.11883152	19.21226512	1001.007319	24.80325539	179.7373325	63.31765412	80.87989584	457.1833279	195.9002708	43.88466779	84.43413202	3888.758928	522.2475612	673.8577907	493.6316009	0	118.6470471	219.8345391	125.1218699
PWY-6182: superpathway of salicylate degradation	96.74665282	230.1163761	43.16551697	491.3874435	24.6851875	0	15.96082558	79.31160395	58.07192146	137.4714884	159.6218113	0	0	48.66143859	0	0	0	0	44.94648263	0	0	0	374.0708139	19.21920671	57.41393276	0	0	0	35.49518795	0
PWY-6185: 4-methylcatechol degradation (ortho cleavage)	0	129.6652308	34.55896175	472.1929041	68.74601887	0	0	0	47.06779237	145.9283092	79.52465935	0	0	0	0	0	0	0	43.79118662	24.26095036	0	0	318.3080362	76.59060262	60.58806848	0	0	0	26.63956619	0
PWY-6210: 2-aminophenol degradation	0	0	0	23.42147227	0	0	0	66.03437689	0	0	0	0	0	0	0	0	0	0	0	0	0	0	14.98648963	0	0	0	0	0	0	0
PWY-6215: 4-chlorobenzoate degradation	0	0	0	118.8620419	16.94413524	0	0	0	0	0	0	0	0	0	0	0	0	0	0	0	0	0	0	18.28755211	0	0	0	0	0	0
PWY-621: sucrose degradation III (sucrose invertase)	0	57.8224833	93.09551991	96.62088735	13.61738312	0	0	12.99334856	69.44159542	159.3341175	229.0348031	45.48041127	0	467.3319219	0	202.9873424	191.7710956	0	215.3543044	47.56217485	16.76897996	40.05644963	112.1146422	12.15290221	98.7253962	0	0	0	63.72485001	0
PWY-6263: superpathway of menaquinol-8 biosynthesis II	0	0	0	0	0	0	0	0	0	0	0	0	0	0	0	0	0	0	0	0	0	0	0	32.95153967	0	0	0	0	0	0
PWY-6269: adenosylcobalamin salvage from cobinamide II	0	0	0	0	0	0	0	0	0	0	0	0	0	0	0	0	0	0	0	0	0	0	148.9340106	0	0	0	0	0	0	0
PWY-6270: isoprene biosynthesis I	157.1163674	210.6981761	509.8718606	1496.826922	179.0541748	0	172.0993016	274.6142908	510.9423767	856.3834104	542.9222391	13.21168703	0	449.1200347	0	113.4788061	77.84318115	90.13068057	292.7137201	89.85171221	0	0	1743.582291	186.8473602	769.5179598	74.38028529	0	126.6009632	359.8478179	113.6820591
PWY-6277: superpathway of 5-aminoimidazole ribonucleotide biosynthesis	767.683356	1148.234993	2360.896688	2771.76016	382.1648493	1036.368301	274.3102908	833.2367653	3948.890519	1292.237254	2208.717559	222.2179171	120.0808801	2871.584757	37.81277248	783.1595126	849.3896721	180.3698471	1553.340965	342.3507044	72.14172343	213.185322	4742.491511	722.3739284	2079.591993	1130.110774	3310.184601	288.0798198	462.8807225	467.1921482
PWY-6282: palmitoleate biosynthesis I (from (5Z)-dodec-5-enoate)	1501.480304	455.4642466	201.5368451	1796.644554	181.847629	484.3173529	186.4048718	400.6604553	1282.5586	153.810723	663.4169231	206.5560527	101.0961087	1146.697076	55.89991366	476.2233421	188.3953863	243.8903926	1354.060777	432.1227143	124.7516562	227.2953328	4602.571009	516.4764911	531.9621873	974.8115934	408.7859377	208.3942876	25.08773817	433.6153581
PWY-6284: superpathway of unsaturated fatty acids biosynthesis (E. coli)	162.6553239	0	0	0	0	0	0	0	0	0	0	191.2760501	0	702.0502318	0	522.741554	208.541905	0	69.72985452	148.3727609	46.12799917	104.632028	0	0	0	0	0	0	0	140.1209094
PWY-6285: superpathway of fatty acids biosynthesis (E. coli)	215.2679278	0	0	0	0	0	0	0	0	0	0	153.4959882	0	767.8431837	0	410.6234545	0	0	132.3945847	205.0464992	56.42901662	111.7420723	0	0	0	0	0	0	0	210.31742
PWY-6305: putrescine biosynthesis IV	0	119.4538058	108.530318	791.0654317	13.28172275	1604.182893	107.9423322	39.02850909	1182.852932	253.937431	348.894272	49.29231538	27.22483483	168.8176922	0	41.70785441	23.55179097	36.40684857	221.8420101	51.46080479	28.22376964	35.89553156	1832.763839	89.89106598	148.685715	0	0	61.54647843	47.06934383	0
PWY-6307: L-tryptophan degradation X (mammalian, via tryptamine)	0	0	0	45.80862959	0	0	0	0	0	0	0	0	0	0	0	0	0	0	0	0	0	0	208.1645678	16.45532438	0	0	0	0	0	0
PWY-6309: L-tryptophan degradation XI (mammalian, via kynurenine)	0	0	0	25.5848561	0	0	77.39282328	0	0	0	0	68.51708224	0	0	0	58.40397216	15.57269504	6.375229198	0	49.82489396	11.66892518	21.00989917	169.3220184	0	0	0	0	0	0	36.60073809
PWY-6313: serotonin degradation	0	0	0	60.64952277	0	0	0	0	0	0	0	0	0	0	0	0	0	0	0	0	0	0	0	0	0	0	0	0	0	0
PWY-6317: galactose degradation I (Leloir pathway)	15.40372995	0	122.7688517	382.4083484	56.90862179	0	67.1180628	36.3204686	1206.132298	111.6384893	331.6073945	720.4345932	34.0060152	356.4167299	0	4438.999355	8453.688764	27.02763975	1195.237783	120.8174945	106.778618	213.4816605	493.8683228	65.46196554	219.3465925	0	0	0	66.75249815	999.3756727
PWY-6318: L-phenylalanine degradation IV (mammalian, via side chain)	661.0331685	360.860934	432.7481379	1551.485209	158.2372884	2081.441342	241.5506471	756.8221186	3611.345281	903.9535583	482.8151611	55.89563718	12.71755789	491.5871073	12.4214829	55.75439672	46.37558339	176.7337518	445.1372678	144.2698628	50.39214957	69.44192482	3802.526856	269.4352363	468.1656006	377.2893213	18.28984102	107.2377273	343.9161387	137.4102053
PWY-6338: superpathway of vanillin and vanillate degradation	0	0	0	112.2521825	0	0	0	0	0	0	0	0	0	0	0	0	0	0	0	0	0	0	36.68624793	0	0	0	0	0	0	0
PWY-6339: syringate degradation	0	0	0	355.916438	0	0	0	0	0	0	0	0	0	0	0	0	0	0	0	0	0	0	0	0	0	0	0	0	0	0
PWY-6353: purine nucleotides degradation II (aerobic)	19.38208498	137.1908132	180.8551064	943.17873	33.77230044	0	130.6274174	177.8035869	0	156.3570531	188.13029	17.00876308	0	482.5189233	0	55.66004529	176.6267449	0	87.78362527	0	0	0	1326.666862	164.217622	65.21786605	0	9.76431559	0	92.90857591	0
PWY-6383: mono-trans, poly-cis decaprenyl phosphate biosynthesis	16.1585856	0	0	332.5258576	25.81460526	0	0	0	0	0	0	39.59427443	0	0	0	0	0	0	0	0	0	0	0	14.72783447	559.1463895	0	0	0	52.2517278	0
PWY-6385: peptidoglycan biosynthesis III (mycobacteria)	1048.185171	1111.627627	811.4807632	2255.17999	236.7886212	950.9096412	389.6250042	898.8473143	2465.193157	2008.432054	1565.019294	33.01264379	0	2897.786744	0	404.3185517	664.4890189	125.188988	923.8246681	320.7406364	35.51847624	107.7717803	5008.464768	378.1724841	1375.963773	333.6802794	665.1123597	195.8264361	804.7875108	191.5591486
PWY-6386: UDP-N-acetylmuramoyl-pentapeptide biosynthesis II (lysine-containing)	280.6612606	440.408169	693.2229688	2221.38027	257.838292	1197.56335	280.5966479	124.7753661	1773.775939	825.7165802	1141.382703	29.2987953	0	3006.492128	0	342.0635519	850.1601785	56.59217085	757.0596896	135.5100942	19.29711627	61.73732392	4195.524284	368.0125825	1332.427887	161.2520968	1462.112783	217.5581167	371.8538459	182.5136761
PWY-6387: UDP-N-acetylmuramoyl-pentapeptide biosynthesis I (meso-diaminopimelate containing)	970.8297183	1029.640721	694.1623563	2199.540622	242.9224552	815.3124283	346.898612	795.9186103	2236.881578	1768.034037	1402.366051	28.51358403	0	2979.424017	0	330.4495624	791.3020108	111.7991875	789.2631056	297.7871665	31.35813704	100.0217853	4644.159977	351.0358749	1308.225589	295.1411027	1400.201601	201.4389747	737.6747369	171.228171
PWY-6396: superpathway of 2,3-butanediol biosynthesis	0	0	0	88.62480724	0	0	14.10730159	0	0	92.04603598	118.7445678	0	0	272.2079097	0	0	16.44367948	0	27.19636894	0	0	0	74.94689409	0	0	0	0	0	0	0
PWY-6435: 4-hydroxybenzoate biosynthesis V	108.8871308	0	61.90797081	330.7662277	64.79450083	0	0	84.39216434	0	438.9521656	617.889229	0	0	0	0	0	0	0	0	0	0	0	0	45.41250265	111.9714929	0	0	0	65.06832186	0
PWY-6471: peptidoglycan biosynthesis IV (Enterococcus faecium)	0	108.4168838	524.4344027	0	0	447.318834	0	0	447.1718288	547.9202328	217.7392813	21.6483014	0	0	0	0	0	44.03921996	438.6132388	82.12113008	0	0	128.3641798	0	604.8271974	0	0	47.29777123	272.3677981	0
PWY-6486: D-galacturonate degradation II	0	94.81773542	11.3751865	192.4547166	38.70889835	0	0	0	0	0	0	0	0	0	0	0	0	0	0	0	0	0	250.2821248	30.96632445	30.6876002	0	0	0	0	43.88105976
PWY-6507: 4-deoxy-L-threo-hex-4-enopyranuronate degradation	31.7460889	0	144.9347424	394.3517633	0	0	167.9941266	101.7408807	1176.620807	290.429147	329.8527473	8.257994226	0	129.7443316	0	0	0	19.24169901	242.8285154	21.29373031	0	11.02812063	1001.578624	82.17254245	7.431796762	0	0	0	105.6859826	0
PWY-6519: 8-amino-7-oxononanoate biosynthesis I	1518.563334	532.0722286	190.3465978	1478.490849	174.104885	358.8910409	211.4234008	462.1663904	936.481031	184.8522027	745.1276285	96.08295819	68.78363291	1100.589704	47.68535081	114.8810971	0	209.2526044	569.2925072	386.8804226	67.22252741	130.4358756	4263.551761	421.9396845	430.2395381	881.1062716	0	88.0570701	30.48439803	175.6461834
PWY-6527: stachyose degradation	0	0	54.08400188	165.2162201	0	0	48.45028888	0	1691.395032	111.7910866	304.108716	180.9279681	26.46865096	748.1052334	0	572.0915581	3695.494278	14.06693311	873.5033909	52.95116605	592.2640723	331.8345738	461.4269177	65.4763313	120.8234922	0	0	0	86.72822158	0
PWY-6531: mannitol cycle	0	0	0	73.84029799	0	0	0	0	0	0	0	0	0	0	0	0	0	0	0	0	0	0	47.42244541	10.01331242	0	0	0	0	0	0
PWY-6545: pyrimidine deoxyribonucleotides de novo biosynthesis III	95.52144771	258.1765885	91.511235	618.9426273	201.004178	35.27616984	202.3764358	344.1355362	23.78826168	276.5646009	537.4174414	48.04476463	31.7279348	451.4024251	37.5887801	317.6664035	241.9859817	104.2067418	166.6840176	32.48337473	38.81224771	40.33405873	3157.554013	310.1441097	374.5835437	639.3482249	2856.419076	127.9197604	90.71816863	156.7973962
PWY-6549: L-glutamine biosynthesis III	0	0	0	1000.806205	62.77805116	0	0	0	0	0	0	23.16845732	0	142.5011084	0	213.7699984	217.6039873	20.34665321	50.60737957	0	0	0	896.0074431	235.4365863	45.07536766	0	3050.812873	0	0	0
PWY-6562: norspermidine biosynthesis	0	0	0	325.6966184	12.12768448	0	0	0	0	0	0	0	0	0	0	0	0	0	0	0	0	0	543.1866857	21.62398285	0	0	0	0	0	0
PWY-6588: pyruvate fermentation to acetone	0	0	0	38.98352471	0	0	0	0	0	0	0	0	0	200.7315829	0	0	27.54082354	0	0	0	0	0	0	13.73355708	8.729965147	0	0	0	0	0
PWY-6595: superpathway of guanosine nucleotides degradation (plants)	0	0	0	0	0	0	0	65.430383	0	0	0	0	0	0	0	0	0	7.216543574	0	0	0	0	0	11.57026772	0	0	0	0	0	0
PWY-6606: guanosine nucleotides degradation II	33.21341511	110.620678	49.10711039	524.912915	50.49064641	0	107.491358	149.8865497	0	74.62828426	87.43025585	9.962738594	0	271.47466	0	42.97741467	141.5557669	8.547418861	35.22157481	0	0	0	878.9279181	105.182921	35.51887162	0	25.71660385	0	54.31328361	48.56870117
PWY-6608: guanosine nucleotides degradation III	33.21341511	237.0459117	114.616108	900.201224	50.49064641	149.1799399	139.3584172	334.9089691	25.52334288	1166.910407	716.7245533	15.05605606	0	556.7518843	0	61.13197049	243.1401703	45.4599052	52.45955013	174.0469031	34.25464478	57.4978	3244.075034	158.4157322	175.9891879	34.30924796	25.71660385	54.93654142	115.6284843	48.56870117
PWY-6609: adenine and adenosine salvage III	12.00188744	175.9273458	913.9533454	749.5326982	24.21141712	1273.698971	176.3882033	252.4363407	2541.129855	3154.823333	1346.542729	49.93964916	0	1274.947308	16.37931918	157.3394842	226.5218915	35.23383468	858.8469706	359.4044389	34.02302553	108.8150001	2890.970593	252.3574029	666.1247535	23.71391943	5.123322669	113.9752968	388.4942055	0
PWY-6612: superpathway of tetrahydrofolate biosynthesis	0	83.79049917	43.92941541	646.4777931	72.13846307	0	0	41.57009334	926.7787556	185.7754194	422.4718033	0	0	130.5737016	0	33.34120334	0	0	423.9567862	0	0	13.6206327	614.3150409	118.4979422	0	0	0	0	133.5192358	0
PWY-6628: superpathway of L-phenylalanine biosynthesis	327.5517477	437.7575855	446.7572827	1735.755811	168.4282805	265.0731065	260.8056574	489.4815138	1546.441645	1156.43671	903.0476681	63.56413767	0	1529.403931	0	152.4440708	155.3084063	120.1392161	526.8337726	175.4936692	20.45840442	82.88013427	3990.941356	347.1808531	627.8738794	424.5022529	31.02836885	125.9337237	410.2206821	130.4211489
PWY-6629: superpathway of L-tryptophan biosynthesis	0	0	334.8428375	0	0	125.7447494	0	0	153.643235	723.1387419	102.0901087	0	0	1346.012155	0	210.857717	436.9189351	0	344.6431355	69.22396089	0	0	162.8459495	0	292.6038089	0	0	0	240.5642675	0
PWY-6630: superpathway of L-tyrosine biosynthesis	0	0	207.5457261	907.7401506	0	0	0	162.1892427	1277.906328	376.235778	317.6843363	0	0	186.3391784	0	191.5037553	149.8993206	0	411.8097435	54.43135326	0	0	941.225932	108.6128719	124.4955451	0	0	69.31096057	163.5094561	69.74912473
PWY-6641: superpathway of sulfolactate degradation	0	0	0	13.74271154	0	0	0	0	0	0	0	0	0	0	0	0	0	0	0	0	0	0	126.6511374	0	0	0	0	0	0	0
PWY-6700: queuosine biosynthesis	1112.917132	1647.261065	425.2747717	1568.204883	233.2865692	1063.109538	328.3755488	766.4827434	1026.164942	1406.375613	1688.12936	24.82965125	18.04765302	1267.932717	28.86769886	396.8742855	461.8708945	138.0103919	494.9220171	269.9943932	41.73656373	130.171634	4419.447031	371.2867844	373.2178247	751.8623801	764.7406446	169.9435468	186.6204564	99.46526987
PWY-6703: preQ0 biosynthesis	135.3989015	268.0216001	144.4177422	867.7005507	0	329.2507192	157.3584401	415.3728704	1416.065553	592.5278451	550.6155465	20.45357245	0	388.6947864	0	42.98187344	123.4897875	92.6134085	308.3769224	54.26216825	22.84610803	47.89507862	2083.593276	263.2309318	156.1568065	221.8638751	970.9138886	68.34001876	437.7738547	24.32307467
PWY-6708: ubiquinol-8 biosynthesis (prokaryotic)	0	0	49.00131347	587.8479571	0	48.28630015	52.45087863	564.5680329	0	228.8727556	285.1761104	8.42940243	0	155.6488818	0	0	0	6.451603733	0	0	0	0	608.5279119	141.8361921	97.56701312	194.0172448	0	0	0	11.15385869
PWY-6731: starch degradation III	0	0	0	60.04597438	10.93528731	0	0	0	0	0	0	0	0	0	0	0	0	8.925913282	0	0	0	0	79.38040005	8.671392131	0	0	0	0	0	0
PWY-6737: starch degradation V	326.5880989	216.0970756	379.0435825	821.7258912	65.50513877	77.03450535	185.7677865	226.2602022	1925.437329	1332.674564	829.921985	107.8628247	24.87979452	635.1330794	13.81005543	153.9712654	45.88177551	104.629568	685.1074871	222.4375154	27.92798082	82.64140632	2067.909776	208.4628652	376.8085264	260.9566483	0	35.63497297	0	115.420336
PWY-6760: xylose degradation III	0	0	0	17.23186741	0	0	0	0	0	0	0	0	0	0	0	0	0	0	0	0	0	0	0	0	0	0	0	0	0	0
PWY-6763: salicortin biosynthesis	0	0	0	0	26.95463392	0	0	0	0	0	0	0	0	0	0	0	0	0	0	0	0	0	0	0	0	0	0	0	0	0
PWY-6803: phosphatidylcholine acyl editing	0	17.42731757	175.6927709	152.5661921	0	0	40.61275933	19.18183908	1564.750611	155.6384351	224.2261097	0	0	26.60222119	0	0	0	40.50064454	290.432982	14.16257138	0	18.07139421	890.1009184	206.7900529	420.6126146	0	0	0	140.1658226	0
PWY-6823: molybdenum cofactor biosynthesis	0	0	0	0	0	0	0	0	0	0	90.99839852	0	0	0	0	0	0	0	109.5468021	0	0	0	138.5853468	0	0	0	0	0	0	0
PWY-6829: tRNA methylation (yeast)	0	0	0	0	0	0	0	0	0	0	0	73.27597267	0	0	0	68.19038557	0	0	0	31.98403573	0	0	0	0	0	0	0	0	0	25.55533784
PWY-6837: fatty acid beta-oxidation V (unsaturated, odd number, di-isomerase-dependent)	66.4524646	0	246.9615016	70.63472575	0	0	109.7679714	62.27648274	3810.543011	451.3950006	715.0172026	0	0	78.27623827	0	6.484920482	0	16.86698133	495.642262	63.29345279	0	12.41412545	1431.481253	70.63243965	26.63109354	0	0	0	267.9169297	0
PWY-6857: retinol biosynthesis	0	0	0	30.13919207	0	0	0	0	0	0	0	0	0	0	0	0	0	0	0	0	0	0	0	0	0	0	0	0	0	0
PWY-6859: all-trans-farnesol biosynthesis	46.05740773	32.86434062	485.2968404	664.9284024	73.16129052	1172.97494	24.80798981	0	649.0951065	841.8980959	254.9485791	84.53748898	0	203.9626018	0	75.19221142	13.22176497	19.98267377	326.9242418	53.1442249	0	12.50854198	630.8284899	61.79165275	748.7065392	0	0	0	171.5864949	30.20294584
PWY-6876: isopropanol biosynthesis	0	0	0	10.4973558	0	0	0	0	0	0	0	0	0	0	0	0	0	0	0	0	0	0	0	0	8.729965147	0	0	0	0	0
PWY-6891: thiazole biosynthesis II (Bacillus)	0	0	51.17620442	0	0	0	0	0	610.9355254	67.2015567	166.316147	0	0	0	0	0	0	18.15338462	96.3993044	0	0	0	269.6930536	39.64273258	0	0	0	0	42.33461672	0
PWY-6892: thiazole biosynthesis I (E. coli)	0	0	56.8871686	0	0	0	0	0	735.3238272	424.4635687	245.4621914	0	0	0	0	0	0	21.0534123	229.2350994	0	0	0	327.1605191	47.96963046	0	0	0	0	69.76032545	0
PWY-6895: superpathway of thiamin diphosphate biosynthesis II	0	0	0	0	0	0	0	0	0	0	446.5607	0	0	0	0	0	0	0	0	0	0	0	933.3935599	105.2100591	0	0	0	0	0	0
PWY-6897: thiamin salvage II	0	257.5336332	100.8607113	856.9797101	67.33631946	0	94.49068723	222.2166396	1325.962281	527.3738101	468.1348687	24.7326809	0	955.1554115	0	29.75046262	0	38.18131165	330.3347456	89.2161833	0	17.1059821	981.723996	149.3529586	22.32832499	0	0	42.03801481	138.7582552	42.38244585
PWY-6901: superpathway of glucose and xylose degradation	0	0	160.3634213	662.2047289	0	0	41.74988722	99.40840778	699.0650387	360.8725213	407.0591105	0	0	344.4574689	0	150.7475622	0	0	373.6883814	0	0	43.03244924	1003.936221	130.5131288	131.8423788	0	0	0	107.1002512	77.50279148
PWY-6936: seleno-amino acid biosynthesis	600.8845226	880.0855696	523.5211821	1460.156494	276.9860067	188.1008337	430.0087751	1154.729675	1918.578352	1868.762994	1871.950422	128.0895845	54.23626177	1305.946369	76.67599071	240.204263	305.8592969	201.2971904	954.3711116	503.8722762	113.0869266	265.639243	4010.955754	435.1965164	1106.755427	321.0564384	491.1597446	214.2140842	1164.251686	195.3730218
PWY-6948: sitosterol degradation to androstenedione	0	0	0	59.64788458	0	0	0	0	0	0	0	0	0	0	0	0	0	0	0	0	0	0	0	0	0	0	0	0	0	0
PWY-6953: dTDP-3-acetamido-3,6-dideoxy-&alpha;-D-galactose biosynthesis	0	0	0	41.06444718	0	0	0	21.87499874	464.369338	271.633963	63.17512687	0	0	0	0	0	0	0	0	0	0	0	228.1289486	206.2697158	0	0	0	0	61.77669657	0
PWY-6957: mandelate degradation to acetyl-CoA	0	0	0	256.0279645	0	0	0	0	0	0	0	0	0	0	0	0	0	0	0	0	0	0	0	0	0	0	0	0	0	0
PWY-6969: TCA cycle V (2-oxoglutarate:ferredoxin oxidoreductase)	39.79177373	0	24.36119873	1755.295895	140.327283	0	138.111162	155.9043216	708.4257404	281.4567263	512.0730879	71.87640308	0	244.2758789	0	178.3769694	0	53.27945483	284.4618715	61.00410358	0	47.49658162	2126.124501	387.8385643	534.0534435	18.44381486	0	44.52689291	58.91005942	0
PWY-6993: nicotine degradation II (pyrrolidine pathway)	0	0	0	33.0574596	0	0	0	0	0	0	0	0	0	0	0	0	0	0	0	0	0	0	0	0	0	0	0	0	0	0
PWY-7002: 4-hydroxyacetophenone degradation	0	0	0	11.89578645	0	0	0	0	0	0	0	0	0	0	0	0	0	0	0	0	0	0	10.13805935	0	0	0	0	0	0	0
PWY-7003: glycerol degradation to butanol	0	0	0	95.79880624	0	0	0	0	0	0	0	0	0	0	0	0	0	0	0	0	0	0	0	0	0	0	0	0	0	0
PWY-7007: methyl ketone biosynthesis	73.71538159	0	0	371.5593512	63.65713144	0	0	0	0	0	0	0	0	0	0	0	0	27.14604574	0	13.77448614	0	9.910971634	171.730476	14.11176594	144.5317442	0	0	0	0	0
PWY-7013: L-1,2-propanediol degradation	0	0	0	0	0	0	0	0	0	0	0	0	0	26.75289415	0	48.64289148	93.7119976	0	342.8528468	0	0	0	0	0	0	0	0	0	16.6482389	0
PWY-7039: phosphatidate metabolism, as a signaling molecule	0	0	17.56350017	0	0	0	0	0	0	0	0	0	0	0	0	0	0	0	0	0	0	0	0	0	0	0	0	0	0	0
PWY-7090: UDP-2,3-diacetamido-2,3-dideoxy-&alpha;-D-mannuronate biosynthesis	17.99835991	0	0	25.60135495	0	0	0	52.38423009	0	0	0	0	0	0	0	0	0	0	0	0	0	0	21.39087956	0	0	0	0	0	0	0
PWY-7094: fatty acid salvage	0	0	0	268.380441	0	0	0	0	0	0	0	0	0	0	0	0	0	0	0	0	0	0	40.6790123	0	0	0	0	0	0	0
PWY-7097: vanillin and vanillate degradation I	0	0	0	112.2521825	0	0	0	0	0	0	0	0	0	0	0	0	0	0	0	0	0	0	36.68624793	0	0	0	0	0	0	0
PWY-7098: vanillin and vanillate degradation II	0	0	0	96.72747883	0	0	0	0	0	0	0	0	0	0	0	0	0	0	0	0	0	0	40.6356956	0	0	0	0	0	0	0
PWY-7111: pyruvate fermentation to isobutanol (engineered)	317.5544703	534.0293511	1142.507756	2829.630315	345.8566014	1931.821464	373.3293647	714.998742	2852.383588	1635.765564	1306.486617	104.2615862	24.50305126	2956.177475	21.64772751	450.8251019	361.1699805	154.0080073	869.7325002	396.6542216	57.55457583	230.4748365	5203.234603	711.0383717	1822.43735	868.3083735	3584.569192	145.2627538	440.2371718	305.0943023
PWY-7115: C4 photosynthetic carbon assimilation cycle, NAD-ME type	26.2130435	58.91749508	328.5576299	1081.291974	75.42630316	158.41731	0	198.031889	1125.928519	934.7835436	0	78.6060333	0	650.0898211	0	150.1095692	56.4866938	31.13934135	559.7333347	140.0549531	0	64.59209706	1464.198651	164.7972213	793.3478489	0	0	0	375.7907622	56.02518791
PWY-7117: C4 photosynthetic carbon assimilation cycle, PEPCK type	774.090237	1042.010459	506.4075749	1891.193972	121.5961228	1104.635104	481.0540405	336.8758259	3085.034531	2578.162092	2381.810621	108.8061431	18.25562697	1740.09641	15.07904106	403.9850659	357.5518349	187.2172342	706.2832503	403.832862	80.59258601	178.0592983	4464.419097	344.833924	634.6740435	641.2664239	814.6819533	180.5296613	586.3973742	312.4231026
PWY-7118: chitin degradation to ethanol	0	0	296.2269861	361.8588093	0	0	0	35.14808644	816.7652461	722.8944156	0	83.46632722	0	48.27794472	0	129.7716969	0	0	365.6636269	84.00183962	0	42.85101076	528.0663247	52.79684413	213.2151659	0	0	0	0	47.32360139
PWY-7159: chlorophyllide a biosynthesis III (aerobic, light independent)	0	0	0	0	0	0	0	0	0	0	0	0	0	0	0	0	0	0	0	0	0	0	36.97990425	0	0	0	0	0	0	0
PWY-7165: L-ascorbate biosynthesis VI (engineered pathway)	0	0	24.24401385	0	0	0	0	33.68690519	46.5511624	0	105.0030604	0	0	0	0	0	0	0	0	0	0	0	270.1116239	0	0	0	0	0	0	0
PWY-7184: pyrimidine deoxyribonucleotides de novo biosynthesis I	121.7654155	258.1765885	114.9393677	2009.006881	331.647732	640.3835836	211.7499647	371.1600633	31.41309374	343.4720818	537.4174414	84.77402144	35.56836174	914.0296196	37.5887801	252.3463584	259.243939	117.3795681	201.3294261	39.59878505	38.81224771	94.75546488	4048.868513	476.0244011	522.750022	700.7487691	42.08831139	106.2981692	110.2868399	117.0525018
PWY-7187: pyrimidine deoxyribonucleotides de novo biosynthesis II	109.4783461	57.06734515	295.6484668	585.5269882	0	36.17562362	160.9410411	383.6839148	1022.811765	371.7158118	670.7360438	33.12762112	0	3318.439287	0	205.3409584	466.261439	74.51012199	378.0716852	61.54566779	0	61.4588036	2627.685242	244.7070107	0	0	0	0	107.3742123	0
PWY-7196: superpathway of pyrimidine ribonucleosides salvage	0	38.79969096	137.7987706	181.7063802	0	174.5540243	117.2681591	73.69617549	32.7801973	359.3280551	265.6339423	52.31754075	0	728.6968414	0	122.5377103	64.88459068	0	183.1139197	36.31088064	21.5598618	0	1692.990332	24.50955936	375.3391296	0	0	0	116.3580147	0
PWY-7197: pyrimidine deoxyribonucleotide phosphorylation	61.61359138	240.2661791	63.27027229	1497.269125	261.3201177	429.0429284	187.5216305	282.6248666	14.20214056	187.1194065	457.0659649	60.22509198	32.32085674	587.7610248	39.70560983	255.1295135	173.6623828	78.81751584	112.2497736	21.18933306	36.55509204	82.48632932	3111.737248	342.8961931	339.8731771	574.1909915	3165.290008	136.8428118	63.33299596	114.0493203
PWY-7198: pyrimidine deoxyribonucleotides de novo biosynthesis IV	99.4988472	195.4651338	91.04992576	514.770203	174.280855	27.43761951	176.0330256	321.0875421	24.494563	278.0023469	380.9196969	39.91819392	33.87625572	387.1795741	28.17918054	41.73779208	0	101.5834948	164.2354084	32.15189655	29.09995664	31.79532027	2994.294173	268.3587418	351.5436078	595.7718354	0	82.24069046	87.09600506	78.5139869
PWY-7199: pyrimidine deoxyribonucleosides salvage	0	8.865896079	459.0107667	534.1658661	38.92785928	101.7605331	130.9684527	13.00634407	1159.245412	484.4796465	461.8383758	21.85351677	0	530.4699173	0	36.72954694	9.826380416	21.94271917	338.504353	54.19423081	0	0	979.5384106	85.00129734	843.156644	0	0	62.51564787	462.3875747	0
PWY-7200: superpathway of pyrimidine deoxyribonucleoside salvage	0	0	0	44.60800521	0	0	0	0	0	0	0	0	0	0	0	0	0	0	0	0	0	0	1090.662176	0	191.1111139	0	0	0	0	0
PWY-7204: pyridoxal 5'-phosphate salvage II (plants)	0	0	129.7537334	33.71402343	0	0	61.1358679	0	791.9056945	59.22534561	375.0998166	0	0	0	0	0	0	0	252.9649494	0	0	0	617.8258414	0	0	0	0	0	121.5785199	0
PWY-7208: superpathway of pyrimidine nucleobases salvage	328.2626416	283.5147414	602.6953482	1834.482843	217.5102385	753.4559306	152.3957318	378.595375	233.0793891	770.9665666	554.0420208	121.368353	32.70424105	1776.33802	11.76874042	480.6669939	266.4969687	96.95500531	245.4000869	50.02096242	42.20511432	109.6369345	3320.337186	474.9653708	434.5647839	516.5356695	1221.310109	163.4407642	109.6573966	199.3410633
PWY-7209: superpathway of pyrimidine ribonucleosides degradation	0	0	0	56.98193199	0	0	0	0	0	0	0	0	0	0	0	0	0	0	0	0	0	0	157.1704768	17.09199593	0	0	0	0	0	0
PWY-7210: pyrimidine deoxyribonucleotides biosynthesis from CTP	104.3299926	258.7089571	90.68212868	645.7280557	204.8749968	38.59364448	201.8223187	337.6478129	30.73798321	285.9293511	508.9718381	46.74961934	35.95144577	448.2140812	42.44491475	57.88094463	0	100.9721351	218.8937005	34.75116533	38.84903123	41.81668618	3065.1653	303.8942117	358.1201965	613.6365934	46.81046793	110.7008376	107.8284084	103.3995698
PWY-7211: superpathway of pyrimidine deoxyribonucleotides de novo biosynthesis	155.5317366	291.4885475	157.7595746	966.8419406	210.2903898	268.9516512	208.4659762	374.5830456	45.84573332	459.5135476	606.1279192	80.80694437	0	1106.692121	16.8589645	204.331442	129.7875302	113.3635765	234.7087011	51.1086461	36.02160202	54.60264992	3516.84379	389.9206978	482.8322951	560.2900011	0	88.89490755	144.1165253	126.4763486
PWY-7219: adenosine ribonucleotides de novo biosynthesis	323.1408488	160.0379058	454.8192259	2510.907317	174.1039705	1170.811578	224.0415444	800.3245093	1210.828249	960.4500328	416.1648052	184.6475364	28.25517046	1470.68089	11.11035993	881.1453291	1747.550338	93.72827236	402.4956265	154.1856252	31.5455079	40.71899146	4024.930033	446.9819258	1296.694859	518.9667277	4145.827934	140.2643135	121.0465991	222.655864
PWY-7220: adenosine deoxyribonucleotides de novo biosynthesis II	65.54785343	197.2285647	240.6278263	1858.220118	395.1428749	1473.469702	197.8830367	278.6225025	2327.263271	203.6189625	1168.364404	104.9302648	37.28306816	9569.360197	52.14394961	371.906557	1884.516888	91.90380309	276.910322	35.97260455	44.91653962	100.1321264	3615.738834	581.5797955	393.5427755	695.0631381	5176.429321	198.7103768	73.25209939	204.5072397
PWY-7221: guanosine ribonucleotides de novo biosynthesis	222.6923275	262.1477981	621.7576437	2143.946381	347.3939558	742.0547131	200.2879531	330.210197	38.78941135	245.5048672	533.9061194	106.5674486	39.69733435	3233.291811	45.80887324	582.461517	1330.808702	130.3718712	363.6068795	194.6264127	70.22838426	101.582967	3732.139893	507.3623013	1064.507974	709.2287927	4517.48369	202.8020208	91.41693282	302.5563281
PWY-7222: guanosine deoxyribonucleotides de novo biosynthesis II	65.54785343	197.2285647	240.6278263	1858.220118	395.1428749	1473.469702	197.8830367	278.6225025	2327.263271	203.6189625	1168.364404	104.9302648	37.28306816	9569.360197	52.14394961	371.906557	1884.516888	91.90380309	276.910322	35.97260455	44.91653962	100.1321264	3615.738834	581.5797955	393.5427755	695.0631381	5176.429321	198.7103768	73.25209939	204.5072397
PWY-7228: superpathway of guanosine nucleotides de novo biosynthesis I	105.8095432	236.2763274	128.2434838	2094.826388	381.8427141	891.731939	210.0584885	325.5143076	24.99523081	249.8917829	581.5953648	110.5040008	39.55928014	1123.222158	47.95657308	456.7751551	353.004846	109.6056376	194.3883176	41.53225761	56.68854405	107.9173278	3858.339702	558.4115687	597.8746538	733.8224241	4875.672753	210.6151835	93.3938361	251.2887134
PWY-7229: superpathway of adenosine nucleotides de novo biosynthesis I	117.4571849	88.30775519	351.2010048	2243.941975	74.44534943	372.9759833	104.6211486	410.5456173	61.92505639	260.6409752	547.8669763	154.0547026	26.53568914	1492.17137	0	645.7198507	1789.680691	37.46197785	292.6810226	71.45892797	0	30.42708571	3058.54917	443.9686725	385.3059626	514.0212754	4005.380939	118.034825	59.74244941	210.153495
PWY-722: nicotinate degradation I	350.9390892	22.13174213	24.43595015	50.32429409	0	20.2592005	63.55347918	57.59070136	0	0	15.20334634	0	0	48.40170732	0	0	0	8.573694927	0	0	0	0	759.8591408	0	0	0	0	0	0	0
PWY-7234: inosine-5'-phosphate biosynthesis III	53.48443824	0	149.9333164	1112.505898	0	128.3984999	49.95515774	80.39051425	507.5024615	73.37214017	278.2752041	16.85499078	22.91722075	544.8496832	0	303.9851753	320.3792939	9.205746964	281.1602088	38.64628521	0	0	1610.934341	173.148935	268.1321957	0	0	62.32352771	0	95.46545997
PWY-7237: myo-, chiro- and scillo-inositol degradation	930.6387347	0	176.1483647	478.0425336	0	138.0195844	145.998338	739.918875	4614.875731	788.6660757	931.8853011	0	0	1353.668784	0	91.48501287	829.7845099	84.31445351	766.6221198	207.6028392	51.23012696	70.14533447	0	0	0	533.0638349	181.4743154	48.02524832	30.00925268	63.81950851
PWY-7238: sucrose biosynthesis II	0	0	0	36.84209856	0	0	0	0	0	0	0	0	0	0	0	0	0	0	0	0	0	0	0	0	0	0	0	0	0	0
PWY-7242: D-fructuronate degradation	102.7291676	122.6638135	231.7182466	361.9281914	25.44512574	25.13291196	120.86187	165.4114912	1279.189204	548.2564361	755.1053449	0	0	119.3888681	0	76.45835468	7.688178433	40.13000936	269.2113789	51.16883994	0	13.00292049	1094.316348	91.49344337	10.76414603	0	0	17.18210258	83.24368997	25.3001101
PWY-7245: superpathway NAD/NADP - NADH/NADPH interconversion (yeast)	0	0	0	27.56405987	0	0	0	35.70439801	0	0	101.0928886	123.3421474	0	0	0	208.7433249	24.35841217	0	81.43661334	108.3967873	0	36.66977323	156.0832538	0	0	0	0	0	0	91.08681856
PWY-724: superpathway of L-lysine, L-threonine and L-methionine biosynthesis II	0	563.8181395	258.5899273	1757.090852	159.8626805	339.2450491	76.62242538	171.2036315	1262.124144	535.9341064	261.2582859	37.86587198	0	1190.966717	0	278.1950164	370.6684154	62.32521387	364.2431474	0	0	0	3119.003012	335.4935275	1017.263729	0	0	167.7502878	425.1706364	0
PWY-7254: TCA cycle VII (acetate-producers)	40.50210097	103.6461182	15.92234724	1584.465861	146.6057208	136.9746105	114.1176029	275.9923988	0	275.6477208	372.887024	53.84190841	0	245.9378914	0	199.7950165	96.6236012	43.73235314	177.5275915	52.54334489	0	36.85837957	1978.143873	291.5727664	412.8762463	14.45888551	736.4962196	66.67764363	39.83461925	119.8639959
PWY-7268: NAD/NADP-NADH/NADPH cytosolic interconversion (yeast)	0	351.489123	0	519.8502558	0	0	44.59551566	399.0840102	0	558.083573	405.2280796	108.9731482	18.75486958	394.9673248	0	212.6665577	22.25584554	20.16829202	124.2329252	111.8616062	20.09685328	30.54006628	1981.243353	0	0	0	0	0	43.88329324	97.16177
PWY-7269: NAD/NADP-NADH/NADPH mitochondrial interconversion (yeast)	0	280.022433	38.36530392	369.8712056	0	0	80.6513559	381.7839198	430.7531731	421.1043444	383.9358884	146.5086855	15.56759208	275.567622	0	295.1796206	64.51735176	14.24589798	113.3044818	125.1781888	16.42231419	65.49540502	1896.779102	0	0	0	0	0	29.63034198	123.5693019
PWY-7274: D-cycloserine biosynthesis	0	0	0	0	0	0	0	0	0	0	0	17.17118263	0	0	0	0	0	0	0	0	0	0	0	0	0	0	0	0	0	0
PWY-7279: aerobic respiration II (cytochrome c) (yeast)	84.66193591	85.30368719	337.4739575	1776.889858	202.8944321	222.1415841	267.7526017	528.78189	107.8599741	125.9622089	356.1665062	253.6871433	22.69351161	298.1128883	0	311.3846149	100.6808714	98.52996561	338.3801913	149.6718153	31.9205341	123.0762529	3533.228487	238.8799913	613.0164227	373.7585925	747.5414521	124.1425643	143.1924733	151.691789
PWY-7282: 4-amino-2-methyl-5-phosphomethylpyrimidine biosynthesis (yeast)	91.73170016	399.0714979	204.7543714	465.6205696	14.14437461	28.73908979	109.7309008	131.7241112	1033.460205	655.4592925	811.0874967	34.04777675	0	1111.910141	0	236.2312844	17.85512463	45.71988268	427.0311181	94.27696323	9.400039684	19.75083684	2005.826127	112.1177881	356.1983383	0	0	39.8648989	147.6218835	88.45908957
PWY-7288: fatty acid &beta;-oxidation (peroxisome, yeast)	152.3357934	0	0	381.6018617	84.82263534	0	0	0	0	0	0	39.3181108	0	0	0	55.61542204	0	29.06434336	0	26.46078371	0	29.15303675	173.8123439	14.16242504	182.961536	0	0	0	0	0
PWY-7295: L-arabinose degradation IV	0	9.902261979	0	0	0	0	0	0	0	0	0	0	0	0	0	0	0	0	0	0	0	0	37.67871693	0	0	0	0	0	0	0
PWY-7312: dTDP-D-&beta;-fucofuranose biosynthesis	0	0	0	0	0	0	0	0	0	0	0	0	0	0	0	0	0	0	0	0	0	0	0	0	0	0	543.370308	0	0	0
PWY-7315: dTDP-N-acetylthomosamine biosynthesis	0	23.82005671	115.1973824	78.44806408	0	0	108.1831676	41.48553726	1690.109699	207.2591004	557.4229283	0	0	63.93322756	0	0	0	18.62786067	305.5193313	32.33895862	0	34.11360574	648.6367716	16.39633675	0	0	0	0	234.5407585	0
PWY-7316: dTDP-N-acetylviosamine biosynthesis	0	0	0	15.15776096	0	0	0	381.6872047	244.8807033	60.97512676	0	0	0	0	0	68.64207267	0	0	0	0	0	0	50.6467261	0	0	0	0	0	0	0
PWY-7323: superpathway of GDP-mannose-derived O-antigen building blocks biosynthesis	939.6861033	667.6795329	138.6349652	596.4885784	72.99606331	329.535859	208.8049973	336.0986366	126.1645863	1115.782361	1088.923465	0	0	1213.983827	0	23.96776038	0	29.57779951	273.0859975	256.5667077	0	0	2677.044158	138.5831826	40.33181091	0	0	0	36.26179385	0
PWY-7328: superpathway of UDP-glucose-derived O-antigen building blocks biosynthesis	0	0	32.12578753	130.9193347	0	0	0	0	0	0	86.01236363	78.50702398	0	0	0	127.2043407	32.2429517	11.53068934	170.5716331	60.34211513	0	32.46118295	153.7047591	22.76634439	0	0	0	0	0	21.57310042
PWY-7332: superpathway of UDP-N-acetylglucosamine-derived O-antigen building blocks biosynthesis	0	0	0	110.4478285	0	0	0	0	0	0	0	0	0	0	0	0	0	0	0	0	0	0	47.52517887	0	0	0	0	0	0	0
PWY-7337: 10-cis-heptadecenoyl-CoA degradation (yeast)	0	0	0	39.64036583	0	0	0	0	0	0	0	0	0	0	0	0	0	0	0	14.65395216	0	0	102.1452014	0	0	0	0	0	0	0
PWY-7338: 10-trans-heptadecenoyl-CoA degradation (reductase-dependent, yeast)	0	0	0	39.64036583	0	0	0	0	0	0	0	0	0	0	0	0	0	0	0	14.65395216	0	0	102.1452014	0	0	0	0	0	0	0
PWY-7345: superpathway of anaerobic sucrose degradation	0	0	156.9844749	766.9865221	0	0	0	84.40948692	95.38096036	296.4883127	472.3148471	0	0	168.1372232	0	32.38991511	0	0	281.4607726	23.60595701	0	32.1486939	909.2130993	51.28379156	240.5842571	0	0	0	0	0
PWY-7347: sucrose biosynthesis III	0	0	0	24.71508822	0	0	0	0	0	0	0	0	0	0	0	0	0	0	0	0	0	0	0	0	0	0	0	0	0	0
PWY-7357: thiamin formation from pyrithiamine and oxythiamine (yeast)	0	161.4206325	66.33497759	722.660533	60.59744057	0	60.48902034	146.6858419	1203.587133	357.8806854	316.5129802	30.07952551	0	883.2877738	0	90.1850226	0	27.19575877	304.4387718	65.09502772	0	12.20409988	666.9638262	135.5683663	13.5156757	0	0	65.6261862	113.0760936	32.00618034
PWY-7371: 1,4-dihydroxy-6-naphthoate biosynthesis II	0	0	0	0	0	0	0	0	0	0	0	0	0	0	0	0	0	0	0	0	0	0	0	14.58523459	0	0	0	0	0	0
PWY-7376: cob(II)yrinate a,c-diamide biosynthesis II (late cobalt incorporation)	0	0	0	0	0	0	0	0	0	0	0	0	0	0	0	0	0	0	0	0	0	0	136.168912	0	0	0	0	0	0	0
PWY-7383: anaerobic energy metabolism (invertebrates, cytosol)	25.08408361	55.3299121	0	1873.543176	145.5038891	0	34.74755807	205.341588	0	0	0	70.21732252	0	0	0	0	0	43.21920241	0	0	0	61.98707446	2020.833249	264.475778	1114.501221	0	0	22.34173469	216.6586333	0
PWY-7384: anaerobic energy metabolism (invertebrates, mitochondrial)	0	0	0	0	0	0	0	0	0	0	0	0	0	0	0	0	0	0	0	0	0	0	144.6949592	0	0	0	0	0	0	0
PWY-7385: 1,3-propanediol biosynthesis (engineered)	0	0	0	0	0	0	0	0	0	0	0	110.5723525	0	0	0	123.7977277	0	0	37.4539138	67.15972108	0	0	0	0	0	0	0	0	0	36.15647574
PWY-7388: octanoyl-[acyl-carrier protein] biosynthesis (mitochondria, yeast)	1181.702906	583.7541612	316.4763093	1813.032532	167.2926185	502.0226438	478.6515952	1499.342835	1918.206548	616.6847864	917.1286304	146.6450875	0	1416.696111	51.68605913	295.5057248	103.8204696	108.8291047	869.6964161	206.7330593	24.09503887	120.194005	5323.322314	482.203298	555.1544275	387.4371868	1536.933204	162.1990728	370.4534494	275.6458659
PWY-7389: superpathway of anaerobic energy metabolism (invertebrates)	0	0	0	0	0	0	0	0	0	0	0	0	0	0	0	0	0	0	0	0	0	0	235.9795576	0	0	0	0	0	0	0
PWY-7392: taxadiene biosynthesis (engineered)	94.70954944	68.54786053	541.0495128	815.6612356	117.8157116	0	52.07232462	0	534.0503051	887.7465759	350.6054234	17.56819041	0	227.2410945	0	0	0	37.47418022	277.6329338	81.89467005	0	0	734.3357648	98.76357782	768.3904528	0	0	0	287.7576658	0
PWY-7400: L-arginine biosynthesis IV (archaebacteria)	940.6042362	822.9040808	321.17528	2464.699358	281.8948304	393.8485755	335.1865741	661.1788806	2158.631446	1218.530315	1739.137983	100.7559794	0	2648.310201	25.58619442	573.5463479	597.0946752	168.1727404	735.8489949	304.5143445	76.0346741	121.7493759	4273.954006	653.1327575	1092.863358	681.9584863	3008.037886	173.321718	641.8533268	184.8374994
PWY-7409: phospholipid remodeling (phosphatidylethanolamine, yeast)	0	0	0	0	0	0	0	0	1470.810205	91.96505088	249.142299	0	0	18.71369011	0	0	0	0	239.100289	13.0284276	0	15.41467124	318.3283072	0	0	0	0	0	19.54364122	0
PWY-7411: superpathway of phosphatidate biosynthesis (yeast)	0	0	0	0	0	0	0	0	0	0	0	54.41596707	0	0	0	66.72508217	0	0	0	41.23784624	0	0	0	0	0	0	0	0	0	0
PWY-7431: aromatic biogenic amine degradation (bacteria)	0	0	0	56.48204322	0	0	0	0	0	0	0	0	0	0	0	0	0	0	0	0	0	0	0	0	0	0	0	0	0	0
PWY-7446: sulfoglycolysis	0	0	0	0	0	0	18.23419771	0	0	0	38.33797718	0	0	0	0	0	0	0	0	0	0	0	0	0	0	0	0	0	22.04482045	0
PWY-7527: L-methionine salvage cycle III	0	0	0	119.0031018	0	0	0	0	0	0	0	0	0	0	0	0	0	0	0	0	0	0	0	14.55541078	0	0	0	0	0	0
PWY-7539: 6-hydroxymethyl-dihydropterin diphosphate biosynthesis III (Chlamydia)	86.79268275	109.4292007	262.4084216	1183.107482	115.5052556	266.7139621	68.177797	155.7732677	1291.971376	834.1341977	892.5546224	43.83008994	0	526.9753528	0	591.4790923	169.6992432	27.23161832	440.3286835	74.28764717	27.56991234	21.87212655	1349.492439	260.0507334	359.4942655	65.60233443	0	28.68378232	406.2001947	8.246136299
PWY-7560: methylerythritol phosphate pathway II	787.8741995	814.3021029	637.9109173	1490.553896	169.6123366	161.0424812	201.765729	748.4113449	1113.054023	1643.835098	1095.217625	27.04425238	24.81019391	915.0691736	0	104.657798	74.24993563	119.6505824	407.9642584	182.2727327	0	56.59294552	2506.045988	204.9890897	814.413663	376.5578341	37.84672872	118.5916792	506.6749211	143.8219659
PWY-7616: methanol oxidation to carbon dioxide	0	0	0	327.0466737	25.28829744	0	13.00926958	0	0	0	0	0	0	0	0	0	0	0	0	0	0	0	144.806461	51.3152362	11.51818896	0	0	0	13.30848026	0
PWY-7663: gondoate biosynthesis (anaerobic)	1942.878331	1608.633997	365.024269	2422.567147	245.6089238	552.3390458	488.3957755	1578.081131	1723.150303	1067.149166	1443.674821	226.0155297	125.8244918	1563.124128	81.21660657	2873.619906	1668.130259	260.3285324	1736.015951	617.1431801	136.2250182	253.2562955	6557.907998	635.1608585	689.948535	1155.265203	1180.834256	280.6712764	396.4527458	500.119906
PWY-7664: oleate biosynthesis IV (anaerobic)	1534.776724	503.3667567	218.8344304	1855.226136	187.8070435	482.7544587	202.3465597	457.235615	1325.907873	175.8995382	710.0608387	224.231923	110.0738359	1182.759665	59.32671968	494.1368536	155.7021334	244.451364	1384.436316	421.8177691	124.0685596	223.8839222	4756.942734	527.4189219	539.5354559	994.6491124	446.8722619	214.6276469	35.06505786	470.8045212
PWY-821: superpathway of sulfur amino acid biosynthesis (Saccharomyces cerevisiae)	46.84921743	0	126.9003321	806.2472573	51.01151322	0	158.9300096	297.9386937	85.82279756	649.8903258	364.3366883	91.92821523	0	500.4103126	0	76.02665659	18.66502653	33.03262767	271.7860125	105.5889632	23.15554453	58.26178629	2063.205909	197.8593583	37.35457633	17.62482285	0	0	106.4656917	57.7376228
PWY-841: superpathway of purine nucleotides de novo biosynthesis I	95.59470236	0	198.6727412	1839.519977	50.70668709	382.223095	103.8330808	177.243569	49.88888604	165.3952851	446.0591086	140.4806504	27.86442249	1045.502903	0	507.2913221	507.4418391	32.28352915	277.8605262	61.52163185	0	45.38379939	2666.608408	320.6132729	523.3637055	0	0	107.0454662	0	159.0359623
PWY-922: mevalonate pathway I	0	0	0	0	0	0	0	0	0	0	0	0	0	35.27058771	0	0	85.58780643	0	0	0	0	0	62.45300495	0	0	0	0	0	0	0
PWY0-1061: superpathway of L-alanine biosynthesis	463.3335308	510.2626835	461.3681041	1532.820211	110.1488249	217.355306	272.030681	415.2388734	2405.116067	1394.183997	1157.233117	16.64276045	0	1456.488283	0	179.4336746	44.00739948	72.38036906	924.6754141	209.830495	22.76907855	63.15084943	2786.332487	280.1661202	1083.20198	0	0	13.68689502	717.1890849	147.8189815
PWY0-1241: ADP-L-glycero-&beta;-D-manno-heptose biosynthesis	36.81764697	484.7493789	171.9916854	173.0317619	31.49849298	0	55.1227125	79.8080842	61.53536835	403.6976577	601.2447399	8.798780048	0	330.9294155	0	13.1956756	0	0	95.76425268	55.7943284	0	10.14663259	1090.766159	78.97480232	13.48101997	0	40.70178493	68.45361076	43.4481927	97.26317512
PWY0-1261: anhydromuropeptides recycling	73.81638136	0	416.407091	555.8652007	138.0329847	0	214.3089354	67.61940395	914.7175527	356.199522	277.539637	0	0	807.8706054	0	222.1087476	377.6039616	0	239.682224	0	0	0	1991.909936	206.2752749	56.49243524	0	0	54.34715773	0	62.16278318
PWY0-1296: purine ribonucleosides degradation	12.48254631	69.39054721	2438.242787	667.4440474	18.70899326	104.6798921	171.2062545	106.0804177	3430.925154	3500.093712	1001.575603	38.66201507	0	803.3733776	0	166.709519	225.4098619	29.11937777	1065.172651	226.9455454	24.71557768	115.9186338	1879.674392	167.4980666	894.6990421	16.51873763	0	0	704.9018169	0
PWY0-1297: superpathway of purine deoxyribonucleosides degradation	17.24829213	86.84445727	468.5899669	763.3554216	23.79597362	105.178391	119.0656201	110.9890627	1822.2832	531.5762543	633.4552478	25.48793619	0	818.096875	0	116.5928985	202.7051418	21.32505519	403.0543082	46.86708907	15.14238041	54.81882782	1288.001313	158.8631492	37.600197	11.9560438	0	0	72.22952504	0
PWY0-1298: superpathway of pyrimidine deoxyribonucleosides degradation	0	19.44610483	380.5570349	575.3140864	28.36277841	85.81226459	82.24416901	82.15060929	903.6728117	604.0298744	621.5292436	20.44586809	0	438.618924	0	67.34582731	53.44621841	10.2471377	499.1444778	64.39710227	10.61030926	35.47859746	937.8311053	148.0993146	527.9520189	12.32220245	0	0	178.3942879	0
PWY0-1319: CDP-diacylglycerol biosynthesis II	1089.645244	1665.285022	911.1177514	1350.471882	128.7537312	491.1603106	235.154452	665.8119028	1615.483622	1869.002039	1666.997594	78.45519805	41.2881488	1080.540171	36.14035873	168.6929587	262.4737854	127.7376453	422.8342553	287.0879374	43.37056101	101.0717084	3010.326632	281.5453788	734.1099068	717.3902321	15.14299403	54.41792862	371.2676408	71.4002571
PWY0-1338: polymyxin resistance	0	0	0	0	0	0	48.79496766	0	0	160.9917104	143.4204081	0	0	60.46026247	0	0	0	13.96940247	46.75409997	18.41065574	0	16.81339556	0	21.91106959	24.28134601	0	0	0	20.56879301	0
PWY0-1415: superpathway of heme biosynthesis from uroporphyrinogen-III	46.99373462	0	136.887222	279.9767864	83.56938459	0	17.37739119	130.9890702	1370.829071	355.0288732	208.7893206	0	0	368.8737586	0	0	51.07545741	17.72499336	334.4214127	48.90509319	0	0	840.4333892	34.36025383	0	0	0	193.9743316	60.05076597	0
PWY0-1479: tRNA processing	0	75.76633172	120.9408393	713.1159458	114.7123816	0	49.32662767	0	187.553962	0	230.1702005	0	0	160.561601	0	202.9491301	193.6283103	0	77.98621604	0	0	0	1127.484755	157.8920869	0	0	0	0	0	0
PWY0-1533: methylphosphonate degradation I	0	0	94.51655086	22.98084835	0	0	0	0	1406.747458	40.60300251	205.6106904	0	0	21.44245223	0	0	0	0	213.2941708	0	0	14.00346034	424.9203428	22.88223787	0	0	0	0	51.280964	0
PWY0-1586: peptidoglycan maturation (meso-diaminopimelate containing)	1790.445851	1367.706757	1217.76933	2545.575411	232.8746017	3259.707379	640.2075167	1663.776074	9218.223609	2512.955944	2809.396102	92.35374179	143.7925397	1279.941919	1585.034137	838.8943461	258.9990775	240.3706705	3116.608202	1012.185512	179.295807	511.1064478	8014.067179	654.1155702	1032.879999	899.3450988	2206.616823	336.2473782	1002.069481	343.202648
PWY0-162: superpathway of pyrimidine ribonucleotides de novo biosynthesis	302.8761057	426.0409368	411.5234543	2022.119109	190.5645815	430.4628121	209.9969974	378.0697517	470.2073393	1176.218819	834.7634694	95.15754727	0	1677.9368	11.18203348	256.7503519	161.7921125	109.613298	326.4138704	90.27393807	36.89935559	72.17345196	3643.221477	487.7129199	548.8357189	477.2583435	53.99399581	78.81344919	306.1657851	177.37058
PWY0-166: superpathway of pyrimidine deoxyribonucleotides de novo biosynthesis (E. coli)	141.1856724	278.8512111	190.9305083	2079.27233	301.5946683	623.0103765	224.1341423	433.3956685	51.6822916	450.6140551	617.6218064	83.83373807	31.5601477	1572.702116	28.32978006	229.9574759	397.8717705	126.0736231	265.6631402	50.57986351	32.70297044	97.6460298	4338.78441	464.2855573	699.1387383	688.7970777	0	93.70497186	150.357988	108.6209353
PWY0-321: phenylacetate degradation I (aerobic)	0	0	0	36.74244173	0	0	0	0	0	0	0	0	0	0	0	0	0	0	0	0	0	0	0	0	0	0	0	0	0	0
PWY0-42: 2-methylcitrate cycle I	19.4022247	27.89123116	21.89222849	352.0074371	26.92512154	0	0	102.1702144	0	77.70677512	0	0	0	143.9743592	0	0	0	16.39818321	0	35.44075836	0	0	468.2894484	46.8830549	192.3252771	65.37430568	0	0	0	0
PWY0-781: aspartate superpathway	0	76.988054	234.0468075	1206.039871	45.44570144	0	114.3968705	73.65802734	172.7623282	208.3869571	439.7652133	28.73787855	0	1131.998742	0	90.04641617	212.746927	45.46256369	486.1071254	0	0	0	1355.576667	180.0127632	110.5477486	0	0	0	103.5934868	0
PWY0-845: superpathway of pyridoxal 5'-phosphate biosynthesis and salvage	89.22038821	409.4035768	230.4045693	448.3845792	13.7811605	25.84570755	111.2869612	123.1933063	682.6225962	826.3081941	815.9821761	48.25346602	0	1627.812738	8.638407664	177.3066675	127.9137011	68.47177801	330.1579448	125.3410268	8.42729157	57.19436028	2571.955275	119.840725	371.6715423	206.4542522	0	31.69066576	529.2008965	136.957688
PWY0-862: (5Z)-dodec-5-enoate biosynthesis	1429.686008	440.5691582	216.772824	1753.010953	177.2783653	441.4082821	178.4525768	435.5075321	1260.019839	156.2234943	629.5726403	222.3314432	106.6168577	1107.580692	55.34739952	435.4974028	135.3283631	236.4684211	1296.634433	369.017429	115.3140329	205.3882422	4394.557269	497.1583195	489.3177316	964.1472525	393.7662824	199.1922164	83.61618624	462.4700759
PWY0-881: superpathway of fatty acid biosynthesis I (E. coli)	146.4910323	0	0	0	0	0	0	130.4189671	0	0	0	111.5094079	0	403.9679444	0	277.2608458	55.43484247	0	190.7986442	138.2408228	36.1985672	91.765733	0	0	0	0	0	104.452411	0	152.95065
PWY1G-0: mycothiol biosynthesis	0	0	0	191.71181	0	0	0	0	0	0	0	0	0	0	0	0	0	0	0	0	0	0	0	0	0	0	0	0	0	0
PWY3DJ-35471: L-ascorbate biosynthesis IV	0	0	15.80173699	0	0	0	0	0	29.44310724	0	94.1254279	0	0	0	0	48.05619225	0	12.70557118	0	0	0	0	171.3343925	0	0	0	0	0	0	0
PWY3O-19: ubiquinol-6 biosynthesis from 4-hydroxybenzoate (eukaryotic)	0	0	0	0	0	0	0	0	0	0	0	7.970641209	0	0	0	0	0	0	0	14.67522424	0	40.39302027	0	0	0	0	0	0	0	0
PWY3O-355: stearate biosynthesis III (fungi)	25.65444566	0	0	362.9076339	0	0	0	0	0	0	0	179.1010314	0	0	0	286.5415871	49.76642546	0	24.23123827	146.3294419	21.80086828	123.1120426	113.3470382	33.25861447	0	0	0	0	0	141.3006495
PWY490-3: nitrate reduction VI (assimilatory)	21.1320261	0	0	95.98615694	0	0	11.29855216	0	0	0	0	0	0	0	0	0	0	0	0	0	0	35.36658118	33.4417059	14.75390398	0	0	0	0	0	0
PWY4FS-7: phosphatidylglycerol biosynthesis I (plastidic)	597.0808722	573.9914272	751.4942998	1063.99652	86.81065388	213.7474782	160.7114056	562.744637	1489.403657	1230.443278	782.3091009	60.80688846	0	1010.113794	21.51507221	98.88768946	60.85987639	98.27072132	375.9060976	161.4035394	0	67.28478672	2193.287995	223.7077784	533.4750586	361.506869	22.34673597	56.80044683	216.9607188	28.79909805
PWY4FS-8: phosphatidylglycerol biosynthesis II (non-plastidic)	597.0808722	573.9914272	726.8241964	1063.99652	86.81065388	213.7474782	160.7114056	562.744637	1489.403657	1210.361916	782.3091009	60.80688846	0	1010.113794	21.51507221	98.88768946	60.71819398	98.27072132	375.9060976	161.4035394	0	67.28478672	2193.287995	223.7077784	533.4750586	361.506869	22.34673597	56.80044683	214.1966926	28.79909805
PWY4LZ-257: superpathway of fermentation (Chlamydomonas reinhardtii)	0	0	166.2537418	220.56058	0	0	0	36.71528412	776.0267651	429.04005	477.6564433	0	0	82.56039745	0	0	108.5736744	0	476.5059857	59.92513375	0	32.62246134	697.2851424	57.69536321	35.23200807	0	0	0	0	0
PWY5F9-12: biphenyl degradation	0	0	0	25.90776822	0	0	0	0	0	0	0	0	0	0	0	0	0	0	0	0	0	0	0	0	0	0	0	0	0	0
PWY66-201: nicotine degradation IV	0	0	0	0	0	0	0	0	0	0	0	0	0	0	0	0	0	0	0	0	0	0	47.82130756	0	0	0	0	0	0	0
PWY66-367: ketogenesis	41.82577625	0	0	41.77406528	19.61846462	0	0	0	0	0	0	0	0	456.4121016	0	30.74072887	19.33240466	0	66.32240367	0	0	34.38507229	184.7824033	32.07233778	20.93713586	0	0	0	0	0
PWY66-375: leukotriene biosynthesis	0	0	0	0	0	0	0	0	0	0	0	60.91169482	11.1889497	0	0	112.0196981	12.86620597	0	0	45.85196415	0	17.80601506	0	0	0	0	0	0	0	39.59427775
PWY66-388: fatty acid &alpha;-oxidation III	0	0	0	0	0	0	0	0	0	0	0	57.04166701	9.731239725	0	0	69.85804991	11.84166835	0	0	32.56159181	0	6.679143358	0	0	0	0	0	0	0	22.89893923
PWY66-389: phytol degradation	1260.520744	1692.187213	271.3116189	2426.003611	216.2974568	964.3057246	410.2321315	1062.739342	1768.799222	1617.156822	1623.679052	93.28683456	30.47604272	1434.973213	34.98221127	126.4734276	14.32076857	142.6812652	577.89232	310.9206611	42.35189067	161.2303761	5034.340667	385.8655837	633.1564956	795.0167051	24.49082314	73.51457168	453.8578453	120.8406308
PWY66-391: fatty acid &beta;-oxidation VI (peroxisome)	162.9050228	0	0	667.5484607	101.5683128	0	0	0	0	0	0	13.26454819	0	0	0	32.70098713	0	46.38621708	0	41.96660277	0	24.39293281	335.0530121	27.48739362	230.1653276	0	0	0	0	0
PWY66-398: TCA cycle III (animals)	19.53905359	0	16.69335927	1016.213594	71.9136053	0	0	65.97371426	0	0	0	79.18946051	0	70.39280661	0	104.2343555	0	0	64.14033607	35.47066412	0	0	1342.17102	302.9059981	62.29984954	24.21849305	0	61.70387282	0	41.72746953
PWY66-399: gluconeogenesis III	39.49410625	34.85804149	0	2032.247325	180.7571859	0	41.77166682	152.8212913	0	0	0	115.2351361	0	0	0	0	0	53.29408363	0	0	0	91.77486916	2199.56055	317.4152138	1282.849315	0	0	0	67.89047203	0
PWY66-400: glycolysis VI (metazoan)	56.62868748	18.62760117	235.6192688	1545.276901	186.1493451	172.4911285	94.2057505	161.1163145	314.6436365	404.5937022	765.9682001	264.036287	44.34809665	1141.961159	11.52795941	699.4126378	549.8363829	74.50411844	378.9952011	100.9209921	0	178.5510194	1986.569219	314.8646511	1277.999799	24.1454772	30.93147279	0	72.91420964	642.5952847
PWY66-409: superpathway of purine nucleotide salvage	28.04091061	49.17873044	205.8085185	1211.607801	46.3111222	0	103.98611	110.7360656	28.06049686	177.7686109	481.3041487	0	0	825.9839004	0	0	113.7724375	25.118586	260.8080651	0	0	0	2025.399704	247.0203839	50.91992558	37.79247277	0	0	0	0
PWY66-422: D-galactose degradation V (Leloir pathway)	15.58735504	10.27235509	124.9318559	570.1899577	77.24269238	21.2130378	113.4776499	37.17557779	1470.315308	112.1685947	359.8840083	720.4345932	122.9793309	369.9026705	17.94280205	4438.999355	8453.688764	58.4021599	1195.237783	123.1993005	306.8757631	289.0226388	525.740409	90.60418305	274.3512839	0	42.37748305	26.05540702	92.91304227	999.3756727
PWYG-321: mycolate biosynthesis	1536.104834	0	0	2100.172584	206.2754156	0	0	0	0	0	0	193.9417645	0	0	0	0	0	247.7378347	0	0	0	0	5603.626486	579.9833282	647.2140396	0	0	0	0	0
PYRIDNUCSAL-PWY: NAD salvage pathway I	165.7601029	169.2799025	51.52462787	484.4711262	41.65640727	0	44.66703955	160.4277395	470.9323221	170.467558	243.2127179	0	0	266.2470764	0	0	0	33.74618401	265.9486434	58.16363146	0	25.55226627	501.923716	63.36646176	20.82012478	34.58929669	0	0	0	0
PYRIDNUCSYN-PWY: NAD biosynthesis I (from aspartate)	1109.167703	1212.59765	319.3580028	1755.682517	184.8697816	355.9355361	434.5661622	914.033542	1825.152741	1668.686405	1469.946215	56.81727025	16.20598493	1228.133449	0	130.4304424	144.7274079	143.0443813	628.14473	219.8291373	29.94151054	86.17931026	4183.064314	323.1054296	596.1474119	578.3386485	73.80410373	89.50056088	589.5422161	86.30687567
PYRIDOXSYN-PWY: pyridoxal 5'-phosphate biosynthesis I	1561.098293	1900.515758	290.9261757	1978.701201	253.787459	495.4856785	365.0907388	1378.074654	1017.425516	1882.115352	1221.917449	33.40613646	0	1247.245407	16.47736656	114.5652878	82.84897051	153.8718418	260.1894779	241.3848653	44.10110774	116.8285942	4045.799103	577.7273195	414.116471	699.6442012	0	61.09508873	439.2533981	97.831303
REDCITCYC: TCA cycle VIII (helicobacter)	0	0	16.63320765	687.96272	0	0	0	0	0	0	193.2727588	0	0	0	0	0	0	0	50.18695007	35.22798859	0	0	236.2714404	120.6349848	107.5760717	0	0	0	0	0
RHAMCAT-PWY: L-rhamnose degradation I	0	0	111.9853073	52.79754733	0	0	94.06665837	0	1408.851603	133.537996	346.2871814	0	0	12.70529888	0	0	0	14.61340118	208.8394551	19.94938292	0	0	565.7807422	46.25395887	0	0	0	0	57.03408732	0
RIBOSYN2-PWY: flavin biosynthesis I (bacteria and plants)	992.8198826	1252.682797	285.1897154	1752.862926	209.7024369	0	233.7445712	544.3841119	1446.318544	1198.453397	1439.847725	54.5990664	0	994.6875054	0	179.9750851	65.41780136	94.55576896	437.5976548	229.4151993	44.18250659	106.0010425	3983.082676	417.9095452	628.1450813	501.3333683	0	93.4602292	206.0539404	117.8533043
RUMP-PWY: formaldehyde oxidation I	0	0	0	100.9674098	9.847149952	0	0	0	0	0	0	0	0	0	0	0	0	0	0	0	0	0	21.37804988	0	25.56978414	0	0	0	0	0
SALVADEHYPOX-PWY: adenosine nucleotides degradation II	15.04898423	85.25823153	128.5342758	877.0942531	49.24941527	0	108.9589674	119.0619771	0	89.08181686	102.9925534	11.20983237	0	300.3721019	0	40.51714077	120.1753159	0	61.39087408	0	0	0	761.4737439	143.8933625	32.69181523	0	9.694099055	0	98.5883673	0
SER-GLYSYN-PWY: superpathway of L-serine and glycine biosynthesis I	887.3098185	199.1439204	454.3957093	2053.938981	192.343017	1036.054891	154.8743462	484.7823176	995.9497112	798.2606657	1014.175476	116.2864517	29.08879427	2450.870714	34.14030426	662.6170957	1340.698399	135.9753207	527.3926756	195.1162316	45.07396849	98.12191772	3171.86551	332.548719	1378.236334	667.9920808	3586.210253	172.7127987	325.0660075	306.8161233
SO4ASSIM-PWY: sulfate reduction I (assimilatory)	344.0989524	760.5907141	194.4886265	1471.502482	138.6802934	114.1580433	190.5957208	579.4182348	1333.922653	720.6117063	997.984863	83.31413679	28.66246954	372.3909346	27.83574954	55.10854681	16.74822986	59.31224188	329.2951887	181.1339039	54.13600066	83.27529617	3058.272521	193.7369867	372.348522	666.7468483	18.97668731	86.62025475	169.772686	113.8621668
SPHINGOLIPID-SYN-PWY: sphingolipid biosynthesis (yeast)	0	0	0	0	0	0	0	0	0	0	0	22.71426998	0	0	0	0	0	0	0	0	0	0	0	0	0	0	0	0	0	0
SUCSYN-PWY: sucrose biosynthesis I (from photosynthesis)	0	0	0	60.72658729	0	0	0	0	0	0	0	0	0	0	0	0	0	0	0	0	0	0	0	0	0	0	0	0	0	0
SULFATE-CYS-PWY: superpathway of sulfate assimilation and cysteine biosynthesis	332.0511685	240.2712453	259.1865302	1651.892403	156.8093242	35.84420097	180.9405379	486.0312312	1256.963771	783.8153841	1014.115145	90.50892298	22.07591047	463.028305	29.41701359	82.44871366	35.49389413	79.60992851	406.1373509	192.469944	49.25314352	93.62722153	3414.79587	269.2798349	533.2626459	638.3952376	41.47713271	116.1010812	172.8340516	147.0454969
TCA-GLYOX-BYPASS: superpathway of glyoxylate bypass and TCA	64.47879731	55.05144079	122.6938958	1877.550033	170.6888438	193.5853435	173.2123063	208.2816766	526.1827586	392.1627727	590.3099212	99.19479298	0	292.6903363	12.99444696	166.9653218	16.16204194	99.54840944	240.6576447	112.7975523	0	70.05904568	2224.266373	347.695442	535.8741854	67.35538413	0	77.99339414	206.9681763	50.96419866
TCA: TCA cycle I (prokaryotic)	65.3939674	98.13613175	112.9745995	2134.593741	196.8764808	788.2351925	257.2305425	349.0873809	374.4618821	439.4299559	512.2961827	107.2303875	0	528.98928	14.71042119	192.0876079	160.0899708	103.5859151	188.8719281	117.9040431	22.24118459	64.81533576	2861.265686	488.092546	1406.386283	94.91360841	46.53275289	97.24489975	240.0964368	128.6964547
TEICHOICACID-PWY: teichoic acid (poly-glycerol) biosynthesis	0	0	44.41524803	0	0	0	0	0	0	0	358.2434014	0	0	28.46917892	0	174.0393002	0	0	0	0	0	0	107.1993763	0	0	0	0	0	0	0
THISYN-PWY: superpathway of thiamin diphosphate biosynthesis I	0	0	103.3268593	0	0	0	0	0	1163.269431	230.7531662	540.0741496	0	0	0	0	0	0	0	228.9151863	0	0	0	1062.590463	115.8877697	0	0	0	0	100.1995552	0
THISYNARA-PWY: superpathway of thiamin diphosphate biosynthesis III (eukaryotes)	0	0	0	324.549113	27.02485234	0	86.49393992	50.54779903	0	0	375.4153502	0	0	501.7259362	0	196.270401	53.4326046	0	44.95164629	0	12.31187488	0	1022.418269	77.2031747	0	0	1592.134402	0	0	115.8932927
THREOCAT-PWY: superpathway of L-threonine metabolism	0	0	0	0	0	0	0	0	63.10781804	0	0	0	0	0	0	0	0	0	57.56756536	0	0	0	0	0	0	0	0	0	0	0
THRESYN-PWY: superpathway of L-threonine biosynthesis	700.1344025	888.7819586	553.5537637	1937.12979	203.069429	580.9679781	295.4353566	609.1150241	1993.685101	1489.362035	1425.965066	115.684493	15.75733244	2430.710051	23.75248782	1099.984089	651.9831325	138.452348	509.3263111	264.241478	49.0977923	123.3322727	4272.87332	448.0670139	1326.189014	410.475762	4894.165593	217.1854349	705.736038	321.8726114
TRNA-CHARGING-PWY: tRNA charging	112.3500635	0	229.3506513	2094.050467	187.9189891	398.5344413	193.3867537	236.395955	596.2340604	275.9815157	854.2239541	152.7782533	0	2022.937688	0	364.9233367	581.492935	77.94968458	340.74449	159.9650078	0	92.24977238	2896.004242	351.2273317	627.0430664	89.34341448	0	24.05555189	147.7640766	96.96910655
TRPSYN-PWY: L-tryptophan biosynthesis	1285.870582	1560.230145	337.205321	2432.827542	274.9850417	373.5473875	389.4269277	1453.492508	1804.125251	1103.169221	1020.057899	43.42993996	0	2804.293586	30.47961327	324.6045704	557.0341553	120.6486572	266.8386668	159.3539406	11.85886998	29.91109557	3716.923717	461.2152437	753.3961935	545.1665025	1313.837195	115.0503106	371.0644077	119.3596408
TYRFUMCAT-PWY: L-tyrosine degradation I	0	0	0	460.8506561	0	277.5075984	17.56904613	63.04456004	0	21.70664734	50.83122835	0	0	17.27610902	0	0	0	0	19.82026765	0	0	0	651.3579176	61.07175071	49.2887339	0	0	0	13.21238247	0
UBISYN-PWY: superpathway of ubiquinol-8 biosynthesis (prokaryotic)	0	0	0	316.2988881	0	0	0	0	0	0	0	0	0	32.30722473	0	0	0	0	0	0	0	0	280.797715	84.47371899	26.22608872	0	0	0	0	0
UDPNAGSYN-PWY: UDP-N-acetyl-D-glucosamine biosynthesis I	653.6296093	1096.2604	1774.339004	1893.634496	131.5246964	364.9527358	192.5277065	527.0656012	866.175949	2418.760981	857.8566158	25.12967989	0	3539.833273	0	165.2865276	380.1162648	84.56452172	810.1448637	236.4354212	18.53481603	80.15685201	3723.717017	328.7242905	1670.920719	263.5494615	2996.268114	94.79564152	672.9918678	136.3575092
URSIN-PWY: ureide biosynthesis	16.54143529	0	150.1359808	468.3672015	32.68564869	0	65.68681497	87.64227763	0	95.8092055	131.8685353	19.23619165	0	86.58316445	0	53.84041254	0	0	0	0	0	0	875.126379	87.74542264	61.7675877	0	0	0	67.60560554	0
VALDEG-PWY: L-valine degradation I	0	0	0	533.1582875	58.11259841	0	0	0	0	0	0	0	0	0	0	0	0	0	26.13157614	0	0	0	1008.243304	0	209.0589687	0	0	0	202.7067681	0
VALSYN-PWY: L-valine biosynthesis	295.5791767	402.6483845	1401.977714	2858.937913	371.3897796	2036.691748	353.4668174	544.8260926	1525.54251	1781.737335	1178.564829	113.2827593	22.9303056	2952.125501	19.21040995	424.0715763	370.6396073	139.8120163	1071.454083	333.7711042	55.45784886	161.0103671	4134.083366	595.5760549	1970.094303	708.8504736	4538.439237	143.1913671	458.4017162	320.3196496
